# Supplementary material for: Natural variation in Arabidopsis thaliana rosette area unveils new genes involved in plant development
Source: Sci Rep. 2020 Oct 19;10:17600. doi: 10.1038/s41598-020-74723-4 (PMC7788084; doi:10.1038/s41598-020-74723-4)
Supplement: Supplementary file 1 — Supplementary Table S1 [file 41598_2020_74723_MOESM1_ESM.xlsx]

## Sheet: Supplementary_File_1
Manuscript title: Natural variation in Arabidopsis thaliana rosette area unveils new genes involved in plant development
Authors: Rubén González*, Anamarija Butković*, Mark Paul Selda Rivarez, Santiago F. Elena
Supplementary File 1. Phenotyping values of the 710 accessions studied.
BLOCK	Accession	ELSA			Flowered?	area normalized by flowering status
		P 1	P 2	AVERAGE	1= yes 0= no
1	88	1.9	1.56	1.73	1	-1.20558
	108	10.57	10.11	10.34	0	-0.699782
	139	5.81	6.86	6.335	1	-0.726903
	159	4.59	7.87	6.23	0	-1.127
	265	3.35	5.95	4.65	0	-1.29124
	350	2.03	5.25	3.64	0	-1.39622
	351	1.93	3.77	2.85	0	-1.47834
	403	2.76	0.85	1.805	0	-1.58697
	410	2.25	1.44	1.845	0	-1.58281
	424	13.01	16.24	14.625	0	-0.254371
	428	10.82	7.44	9.13	1	-0.436372
	430	9.34	18.3	13.82	0	-0.338048
	470	1.78	2.59	2.185	0	-1.54747
	476	10.54	12.08	11.31	0	-0.598954
	484	31.42	22.1	26.76	0	1.00702
	504	18.61	19.87	19.24	0	0.225343
	531	8.4	7.41	7.905	0	-0.952892
	544	12.76	12.89	12.825	0	-0.441475
	546	6.92	5.54	6.23	0	-1.127
	628	28.76	19.31	24.035	0	0.723767
	630	2.95	4.21	3.58	0	-1.40246
	680	7.09	2.52	4.805	0	-1.27513
	685	29.08	23.07	26.075	0	0.935818
	687	11.87	5.37	8.62	0	-0.878571
	728	9.14	5.43	7.285	1	-0.628154
	765	5.23	2.93	4.08	1	-0.961303
	766	3.77	17.82	10.795	1	-0.263301
	768	11.57	15.34	13.455	0	-0.375989
	772	4.79	3.82	4.305	1	-0.937915
	801	24.82	26.85	25.835	0	0.910871
	853	3.16	7.15	5.155	0	-1.23875
	854	10.6	8.11	9.355	0	-0.80217
	867	10.87	10.18	10.525	0	-0.680552
	868	4.86	9.29	7.075	0	-1.03917
	870	17.21	12.77	14.99	0	-0.21643
	915	3.55	7.75	5.65	1	-0.798107
	932	17.67	23.87	20.77	0	0.384381
	991	10.16	14.77	12.465	0	-0.478896
	992	6.26	8.92	7.59	0	-0.985636
	997	8.32	10.05	9.185	0	-0.819841
	1002	7.26	6.55	6.905	0	-1.05684
	1006	6.6	4.78	5.69	0	-1.18313
	1061	11.65	11.23	11.44	0	-0.585441
	1062	7.45	7.98	7.715	0	-0.972642
	1063	16.36	8.61	12.485	0	-0.476817
	1066	2.31	2.56	2.435	0	-1.52148
	1070	13.08	7.52	10.3	0	-0.70394
	1158	4.17	4.11	4.14	0	-1.34425
	1254	10.82	11.56	11.19	0	-0.611428
	1257	2.16	3.42	2.79	0	-1.48458
	1313	14.08	21.15	17.615	0	0.0564295
	1317	15.16	18.39	16.775	0	-0.0308857
	1552	11.42	16.3	13.86	0	-0.33389
	1612	29.11	14.82	21.965	0	0.508597
	1622	12.19	8.79	10.49	0	-0.68419
	1651	8.05	20	14.025	0	-0.316739
	1652	22.55	36.34	29.445	0	1.28612
	1676	15.12	13.34	14.23	1	0.0937555
	1741	15.29	18.46	16.875	0	-0.0204911
	1756	18.81	21.35	20.08	0	0.312658
	1757	15.62	8	11.81	0	-0.546981
	1793	20.02	22.38	21.2	0	0.429078
	1797	12.46	9.04	10.75	0	-0.657164
	1820	22.8	16.29	19.545	0	0.257046
	1829	12.17	14.12	13.145	0	-0.408212
	1834	14.2	18.22	16.21	0	-0.0896156
	1835	29.54	30.94	30.24	0	1.36876
	1852	10.07	12.91	11.49	0	-0.580244
	1872	14.55	10.63	12.59	0	-0.465902
	1890	10.56	6.89	8.725	0	-0.867656
	1925	1.56	2.63	2.095	0	-1.55682
	1943	14.42	10.54	12.48	0	-0.477337
	1954	4.73	3.9	4.315	0	-1.32606
	2016	5.64	6.22	5.93	0	-1.15819
	2017	4.11	3.76	3.935	0	-1.36556
	2053	6.33	3.89	5.11	0	-1.24342
	2057	2.58	1.37	1.975	0	-1.5693
	2081	16.81	16.29	16.55	0	-0.0542737
	2091	6.33	4.98	5.655	0	-1.18677
	2106	17.55	23.78	20.665	0	0.373467
	2108	10.95	13.47	12.21	0	-0.505402
	2141	12.31	7.26	9.785	0	-0.757473
	2159	21.77	15.69	18.73	0	0.17233
	2166	2.26	4.66	3.46	0	-1.41494
	2171	9.53	4.2	6.865	0	-1.061
	2191	2.65	3.96	3.305	0	-1.43105
	2202	20.79	10.99	15.89	0	-0.122878
	2212	14.61	7.98	11.295	0	-0.600513
	2239	12.9	13.1	13	0	-0.423284
	2240	16.79	21.69	19.24	0	0.225343
	2276	21.33	12.15	16.74	0	-0.0345238
	2317	11.72	10.9	11.31	1	-0.209769
	2412	13.72	2.94	8.33	0	-0.908715
	4807	1.06	0.88	0.97	0	-1.67376
	4826	4.96	2.65	3.805	0	-1.37907
	4857	5.42	5.19	5.305	0	-1.22315
	4884	4.8	5.33	5.065	1	-0.858915
	4900	9.51	4.88	7.195	1	-0.637509
	4939	5.44	3.96	4.7	1	-0.896856
	4958	12.39	13.15	12.77	0	-0.447192
	5023	0.75	0.85	0.8	1	-1.30225
	5104	13.87	7.57	10.72	1	-0.271097
	5151	13.34	8.14	10.74	0	-0.658204
	5165	18.42	9.74	14.08	0	-0.311022
	5210	22.05	25.48	23.765	0	0.695701
	5236	14.34	22.85	18.595	0	0.158297
	5249	17.08	17.11	17.095	0	0.00237721
	5253	2.29	4.36	3.325	1	-1.03978
	5276	25.08	19.61	22.345	1	0.937282
	5279	17.64	14.95	16.295	0	-0.0807801
	5349	5.05	3.63	4.34	0	-1.32346
	5353	11.4	14.18	12.79	0	-0.445113
	5395	2.31	5.79	4.05	1	-0.964421
	5577	5.4	7	6.2	1	-0.740936
	5644	5.56	8.46	7.01	1	-0.656739
	5651	7.69	7.58	7.635	1	-0.591773
	5717	15.62	30.06	22.84	1	0.988736
	5718	26.95	19.03	22.99	0	0.615143
	5720	7.16	8.16	7.66	0	-0.978359
	5726	4.07	3.37	3.72	1	-0.998724
	5741	9.51	12.87	11.19	0	-0.611428
	5748	2.85	3.96	3.405	1	-1.03147
	5757	15.23	16.76	15.995	1	0.277221
	5768	7	6.93	6.965	0	-1.0506
	5772	4.39	3.07	3.73	1	-0.997684
	5776	20.59	26.68	23.635	1	1.07137
	5784	29.52	30.88	30.2	1	1.75378
	5798	7.86	4.7	6.28	1	-0.73262
	5800	12.54	10.96	11.75	1	-0.164032
	5811	20.86	14.69	17.775	1	0.462246
	5822	16.52	15.93	16.225	0	-0.0880564
	5830	11.05	16.75	13.9	0	-0.329732
	5831	30.99	15.72	23.355	0	0.653083
	5832	17.91	16.49	17.2	0	0.0132916
	5836	21.62	30.89	26.255	0	0.954528
	5837	17.92	26.03	21.975	0	0.509637
	5860	21.54	24.36	22.95	0	0.610985
	5865	5.16	4.63	4.895	0	-1.26577
	5867	17.07	15.55	16.31	0	-0.0792209
	5874	6.48	14.9	10.69	0	-0.663401
	5890	10.86	9.08	9.97	0	-0.738243
	5893	27.73	20.46	24.095	0	0.730004
	5907	28.95	15.6	22.275	0	0.540821
	5921	34.27	19.86	27.065	0	1.03873
	5950	6.79	7.85	7.32	0	-1.0137
	5984	3.15	5.39	4.27	1	-0.941553
	5993	6.37	4.3	5.335	0	-1.22004
	6008	12.85	8.16	10.505	1	-0.293446
	6009	11.24	11.05	11.145	0	-0.616105
	6010	26.48	24.54	25.51	0	0.877088
	6011	13.65	7.9	10.775	0	-0.654566
	6012	12.22	6.9	9.56	0	-0.780861
	6013	10.53	20.96	15.745	0	-0.137951
	6016	7.68	7.06	7.37	0	-1.0085
	6017	11.68	8.35	10.015	0	-0.733565
	6019	11.49	21.93	16.71	0	-0.0376422
	6021	4.61	9.79	7.2	0	-1.02617
	6022	5.58	8.89	7.235	0	-1.02254
	6023	14.51	8.95	11.73	0	-0.555296
	6024	13.86	6.35	10.105	0	-0.72421
	6030	8.08	6.21	7.145	0	-1.03189
	6034	29.01	18.61	23.81	0	0.700379
	6035	15.56	17.9	16.73	0	-0.0355633
	6036	27.11	28.61	27.86	0	1.12136
	6038	6.27	9.28	7.775	0	-0.966405
	6039	12.32	12.26	12.29	1	-0.107901
	6040	23.44	25.16	24.3	0	0.751313
	6041	6.67	15.5	11.085	0	-0.622342
	6042	6.26	4.38	5.32	1	-0.832409
	6043	3.78	7.97	5.875	0	-1.1639
	6046	7.97	12.62	10.295	0	-0.70446
	6064	8.79	9.23	9.01	0	-0.838031
	6069	14.87	16.29	15.58	0	-0.155102
	6070	15.01	7.5	11.255	0	-0.604671
	6071	21.16	12.99	17.075	0	0.000298273
	6073	9.87	10.14	10.005	0	-0.734604
	6074	4.22	10.66	7.44	0	-1.00123
	6076	13.47	3.25	8.36	0	-0.905597
	6077	6.77	7.61	7.19	0	-1.02721
	6085	4.28	3.48	3.88	0	-1.37128
	6086	22.1	17.12	19.61	0	0.263803
	6087	31.93	29.54	30.735	0	1.42021
	6088	17.99	11.36	14.675	0	-0.249174
	6090	5.23	2.15	3.69	0	-1.39103
	6091	10.85	6.61	8.73	0	-0.867136
	6092	33.05	15.56	24.305	0	0.751832
	6094	10.23	11.58	10.905	0	-0.641052
	6095	13.52	10.87	12.195	0	-0.506961
	6096	4.85	4.79	4.82	0	-1.27357
	6099	5.92	3.49	4.705	0	-1.28552
	6100	13.27	19.05	16.16	0	-0.0948129
	6101	13.54	12.76	13.15	0	-0.407692
	6102	18.95	17.49	18.22	0	0.119317
	6104	29.11	24.5	26.805	0	1.0117
	6105	13.53	18.79	16.16	0	-0.0948129
	6106	21.06	15.86	18.46	0	0.144264
	6107	6.39	8.01	7.2	0	-1.02617
	6108	3.13	2.38	2.755	0	-1.48822
	6111	2.65	2.22	2.435	0	-1.52148
	6112	2.57	1.44	2.005	0	-1.56618
	6113	21.77	16.36	19.065	0	0.207152
	6114	6.48	4.12	5.3	0	-1.22367
	6115	19.17	11.85	15.51	0	-0.162378
	6118	14.2	12.02	13.11	0	-0.41185
	6119	11.4	19.55	15.475	0	-0.166016
	6123	5.53	3.78	4.655	0	-1.29072
	6124	2.8	3.57	3.185	0	-1.44352
	6125	11.62	6.05	8.835	0	-0.856222
	6126	2.62	5.62	4.12	0	-1.34633
	6128	5.6	7.68	6.64	0	-1.08438
	6131	6.4	13.08	9.74	0	-0.76215
	6132	4.69	4.15	4.42	0	-1.31515
	6133	3.6	5.39	4.495	0	-1.30735
	6134	2.32	1.65	1.985	0	-1.56826
	6136	2.78	3.4	3.09	0	-1.4534
	6137	2.92	5.53	4.225	0	-1.33542
	6138	9.2	10.94	10.07	0	-0.727848
	6140	2.76	2.62	2.69	0	-1.49497
	6141	9.09	13.25	11.17	0	-0.613507
	6142	11.96	7.57	9.765	0	-0.759552
	6145	6.24	13.33	9.785	0	-0.757473
	6148	11.11	4.98	8.045	0	-0.93834
	6149	4.26	8.23	6.245	0	-1.12544
	6150	10.77	14.57	12.67	0	-0.457587
	6151	7.71	12.66	10.185	0	-0.715894
	6153	14.44	16.04	15.24	0	-0.190444
	6154	17.79	14.87	16.33	0	-0.077142
	6163	12.45	9.7	11.075	0	-0.623382
	6166	11.02	6.23	8.625	0	-0.878051
	6169	6.36	7.74	7.05	0	-1.04177
	6172	3.17	4.1	3.635	0	-1.39674
	6173	9.4	13.67	11.535	0	-0.575566
	6174	11.4	15.89	13.645	0	-0.356239
	6177	26.28	12.75	19.515	0	0.253928
	6180	0.26	0.13	0.195	1	-1.36514
	6184	5.83	8.54	7.185	0	-1.02773
	6188	3.55	2.79	3.17	1	-1.05589
	6189	3.55	2.61	3.08	1	-1.06525
	6191	1.85	3.93	2.89	1	-1.085
	6192	10.96	9.56	10.26	1	-0.318913
	6193	12.03	8.19	10.11	1	-0.334505
	6194	5.08	6.57	5.825	0	-1.1691
	6195	4.05	4.16	4.105	1	-0.958704
	6198	12.5	6.2	9.35	0	-0.802689
	6201	8.67	4.22	6.445	0	-1.10465
	6202	14.17	9.93	12.05	0	-0.522034
	6203	7.98	5.81	6.895	0	-1.05788
	6210	10.45	14.6	12.525	0	-0.472659
	6214	16.89	17.09	16.99	0	-0.00853719
	6216	14.59	9.28	11.935	0	-0.533987
	6217	8	8.15	8.075	0	-0.935221
	6218	14.8	8.38	11.59	0	-0.569849
	6220	5.42	5.24	5.33	0	-1.22055
	6221	7.58	5.09	6.335	0	-1.11609
	6231	13.92	8.71	11.315	0	-0.598434
	6235	6.29	4.36	5.325	0	-1.22107
	6237	11.69	12.21	11.95	0	-0.532428
	6238	6.2	5.99	6.095	0	-1.14104
	6240	18.35	21.15	19.75	0	0.278356
	6241	6.34	8.32	7.33	0	-1.01266
	6242	4.47	5.69	5.08	0	-1.24654
	6243	2.92	2.09	2.505	1	-1.12502
	6244	6.13	15.51	10.82	0	-0.649888
	6252	14.23	15.15	14.69	0	-0.247614
	6255	8.73	9.17	8.95	0	-0.844268
	6258	32.25	19.41	25.83	0	0.910351
	6268	14.91	9.56	12.235	0	-0.502803
	6276	11.11	6.89	9	0	-0.839071
	6284	14.67	7.5	11.085	0	-0.622342
	6296	30.63	24.36	27.495	1	1.47261
	6390	9.04	11.95	10.495	1	-0.294485
	6396	8.3	10.64	9.47	1	-0.401031
	6413	9.41	4.72	7.065	0	-1.04021
	6424	13.68	8.93	11.305	1	-0.210288
	6434	4.23	7.43	5.83	1	-0.779396
	6739	5.6	7.16	6.38	0	-1.11141
2	6740	29.85	22.21	26.03	0	0.93114
	6744	32.7	47.74	40.22	1	2.79533
	6749	20.9	23.94	22.42	0	0.555893
	6750	16.89	13.73	15.31	0	-0.183168
	6805	27.9	21.47	24.685	0	0.791332
	6806	26.04	26.5	26.27	0	0.956088
	6814	27.64	37.15	32.395	0	1.59276
	6830	8.69	15.77	12.23	1	-0.114138
	6900	16.48	27.82	22.15	0	0.527827
	6901	27.34	18.33	22.835	0	0.599031
	6903	29.61	25.44	27.525	0	1.08654
	6904	10.33	12.94	11.635	0	-0.565171
	6907	35.7	35.08	35.39	1	2.29327
	6913	14.6	7.61	11.105	0	-0.620263
	6917	9.68	9.26	9.47	0	-0.790216
	6918	8.99	20.52	14.755	0	-0.240858
	6919	16.74	13.93	15.335	1	0.208616
	6920	13.55	9.54	11.545	0	-0.574527
	6922	14.86	18.04	16.45	1	0.324517
	6923	12.49	12.58	12.535	1	-0.0824341
	6924	10.84	7.42	9.13	1	-0.436372
	6926	49.98	39.62	44.8	1	3.2714
	6927	9.64	15.87	12.755	0	-0.448751
	6929	14.67	21.13	17.9	1	0.47524
	6931	5.94	6.13	6.035	1	-0.758087
	6932	4.51	6.16	5.335	1	-0.83085
	6933	15.29	9.52	12.405	0	-0.485133
	6938	27.81	43.62	35.715	0	1.93786
	6940	4.72	4.51	4.615	1	-0.905691
	6943	21.17	17.34	19.255	1	0.616087
	6945	12.8	22.41	17.605	0	0.05539
	6956	15.05	21.94	18.495	0	0.147902
	6957	10.92	12.49	11.705	0	-0.557895
	6959	16.37	20.52	18.445	0	0.142705
	6960	11.81	5.32	8.565	1	-0.495102
	6961	20.94	24.72	22.83	0	0.598511
	6963	15.98	22.09	19.035	1	0.593219
	6966	10.41	14.95	12.68	1	-0.0673618
	6967	10.21	14.71	12.46	1	-0.0902301
	6968	25.36	22.02	23.69	0	0.687905
	6970	16.92	20.45	18.685	1	0.556838
	6973	11.83	13.77	12.8	1	-0.0548882
	6974	40.2	38.16	39.18	0	2.29804
	6975	22.84	13.55	18.195	1	0.505904
	6976	55	42.31	48.655	0	3.28293
	6981	14.26	10.01	12.135	1	-0.124013
	6982	21.48	19.54	20.51	1	0.74654
	6984	15.57	16.01	15.79	1	0.255912
	6986	33	19.71	26.355	1	1.35411
	6987	6.3	3.74	5.02	1	-0.863593
	6989	34.15	18.94	26.545	1	1.37386
	6990	37.18	25.15	31.165	0	1.46491
	6992	13.57	9.47	11.52	0	-0.577125
	6997	33.43	30.21	31.82	0	1.53299
	7000	19.58	19.82	19.7	0	0.273158
	7002	16.7	19.48	18.09	0	0.105804
	7003	8.81	12.13	10.47	1	-0.297084
	7008	22.24	18.44	20.34	0	0.339684
	7013	7.13	6.3	6.715	1	-0.687403
	7025	16.06	16.49	16.275	0	-0.082859
	7026	24.28	21.25	22.765	1	0.98094
	7028	12.18	13.09	12.635	1	-0.0720394
	7031	17.91	16.25	17.08	1	0.390003
	7033	16.47	13.54	15.005	0	-0.214871
	7036	8.67	5.6	7.135	1	-0.643746
	7058	29.64	31.2	30.42	0	1.38747
	7061	42.65	35.51	39.08	0	2.28764
	7062	12.17	11.78	11.975	1	-0.140644
	7064	7.83	19.24	13.535	1	0.0215126
	7067	2.51	3.92	3.215	1	-1.05122
	7068	14.07	12.79	13.43	0	-0.378587
	7072	10.41	19.05	14.73	0	-0.243457
	7077	6.18	8.11	7.145	1	-0.642706
	7081	14.45	12.94	13.695	1	0.038144
	7092	10.74	9.11	9.925	1	-0.353735
	7102	12.04	12.64	12.34	0	-0.491889
	7107	10.77	29.04	19.905	1	0.683653
	7120	8.2	8.58	8.39	1	-0.513293
	7125	23.83	25.98	24.905	0	0.8142
	7126	13.81	19.27	16.54	0	-0.0553132
	7127	10.79	8.19	9.49	1	-0.398952
	7130	12.29	10.58	11.435	0	-0.585961
	7133	5.29	6.78	6.035	1	-0.758087
	7143	13.39	10.79	12.09	1	-0.12869
	7147	17.26	11.64	14.45	1	0.116624
	7158	19.54	17.68	18.61	1	0.549042
	7160	30.72	27.41	29.065	0	1.24662
	7161	5.74	7.26	6.5	1	-0.709752
	7162	2.72	2.87	2.795	1	-1.09487
	7165	7.34	5.29	6.315	1	-0.728982
	7169	6.36	6.52	6.44	0	-1.10517
	7183	8.62	9.23	8.925	0	-0.846867
	7186	14.84	12.88	13.86	1	0.0552952
	7192	14.04	13.03	13.535	1	0.0215126
	7207	9.53	8.67	9.1	1	-0.439491
	7208	16.02	11.39	13.705	1	0.0391835
	7209	6.62	8.32	7.47	1	-0.608924
	7213	1.96	2.2	2.08	1	-1.1692
	7217	3.35	1.9	2.625	1	-1.11255
	7218	6.22	7.78	7	1	-0.657779
	7223	12.78	13.88	13.33	1	0.000203493
	7231	3.74	8.61	6.175	1	-0.743535
	7248	25.11	20.74	22.925	0	0.608386
	7255	11.56	10.29	10.925	1	-0.249788
	7258	7.59	13.55	10.57	1	-0.286689
	7273	22.11	17.25	19.68	1	0.660265
	7276	12.38	24.26	18.32	1	0.518897
	7280	13.34	16.84	15.09	1	0.18315
	7282	14.37	12.82	13.595	1	0.0277494
	7287	13.79	7	10.395	1	-0.30488
	7314	4.41	4.44	4.425	1	-0.925441
	7316	20.49	13.84	17.165	0	0.00965347
	7319	35.85	21.05	28.45	1	1.57188
	7320	3.96	5.35	4.655	0	-1.29072
	7322	36.24	49.8	43.02	1	3.08638
	7323	38.8	56.05	47.425	1	3.54426
	7327	48.72	34.91	41.815	0	2.57194
	7328	46	31.85	38.925	0	2.27153
	7332	32.98	26.24	29.61	0	1.30327
	7333	7.61	13.41	10.51	1	-0.292926
	7337	36.65	48.06	42.355	1	3.01725
	7342	6.75	13.84	10.295	0	-0.70446
	7343	14.77	16.12	15.445	0	-0.169135
	7344	12.24	18.18	15.21	1	0.195623
	7347	14.68	22.56	18.62	1	0.550081
	7349	14.56	18.55	16.555	1	0.335431
	7350	19.06	21.76	20.41	1	0.736146
	7353	28.83	30.94	29.885	1	1.72104
	7354	21.41	23.1	22.255	0	0.538742
	7356	34.42	22.89	28.655	1	1.59319
	7358	35.73	25.84	30.785	0	1.42541
	7359	26.31	20.8	23.555	0	0.673872
	7372	25.37	21.71	23.54	1	1.0615
	7373	19.2	20.36	19.78	1	0.670659
	7378	20.09	23.96	22.025	0	0.514834
	7383	20.46	20.78	20.62	1	0.757974
	7384	48.77	45.08	46.925	0	3.10311
	7387	14.05	9.12	11.585	1	-0.181183
	7394	16.82	20.04	18.43	0	0.141146
	7396	12.96	8.85	10.905	1	-0.251867
	7404	3.23	6.17	4.7	1	-0.896856
	7411	7.67	6.17	6.92	1	-0.666094
	7413	8.95	10.21	9.58	1	-0.389596
	7416	15.56	23.84	19.7	0	0.273158
	7417	27.09	21.06	24.075	0	0.727925
	7418	6.02	5.47	5.745	1	-0.788232
	7419	14.13	8.29	11.21	1	-0.220163
	7424	10.68	5.43	8.055	1	-0.548115
	7430	10.3	11.22	10.76	1	-0.266939
	7461	20.86	10.47	15.665	1	0.242919
	7475	13.51	11.51	12.51	0	-0.474218
	7477	16	17.3	16.65	1	0.345306
	7514	21.85	11.76	16.805	0	-0.0277673
	7515	15.22	25.69	20.455	0	0.351638
	7516	27.02	22.05	24.535	0	0.77574
	7517	23.92	15.65	19.785	0	0.281994
	7520	23.43	29.53	26.48	1	1.3671
	7521	23.43	32.03	27.73	1	1.49704
	7523	17.6	20.04	18.82	0	0.181685
	7525	16.67	16.96	16.815	0	-0.0267279
	7529	12.6	20.35	16.475	0	-0.0620697
	7530	25.89	25.39	25.64	0	0.890601
	7566	33.46	25.98	29.72	0	1.3147
	7568	39.7	49.67	44.685	0	2.87026
	7717	38.84	25.33	32.085	0	1.56054
	7757	27.02	22.74	24.88	0	0.811602
	7767	45.33	27.19	36.26	0	1.99451
	7917	5.33	13.18	9.255	0	-0.812564
	7947	35.47	40.45	37.96	0	2.17122
	8037	19.15	21.11	20.13	0	0.317855
	8057	12.22	28.33	20.275	0	0.332927
	8077	16.36	22.2	19.28	0	0.229501
	8132	25.64	23.12	24.38	0	0.759628
	8171	33.09	33.39	33.24	0	1.6806
	8214	22.34	15.3	18.82	1	0.570871
	8222	14.62	20.47	17.545	0	0.0491532
	8227	26.17	22.58	24.375	0	0.759109
	8230	20.59	15.27	17.93	0	0.0891726
	8231	13.92	14.39	14.155	0	-0.303226
	8233	17.16	20.7	18.93	0	0.193119
	8234	17.59	12.15	14.87	0	-0.228904
	8235	24.32	22.45	23.385	1	1.04539
	8236	12.92	14.47	13.695	1	0.038144
	8237	36.72	27.45	32.085	0	1.56054
	8238	23.89	19.89	21.89	1	0.889987
	8239	19.25	12.43	15.84	1	0.26111
	8240	17.57	19.93	18.75	0	0.174409
	8241	32.04	27.47	29.755	0	1.31834
	8242	29.81	25.63	27.72	0	1.10681
	8243	11.03	9.92	10.475	0	-0.68575
	8244	18.29	17.93	18.11	0	0.107883
	8246	26.33	24.41	25.37	0	0.862536
	8247	13.81	12.62	13.215	0	-0.400936
	8249	10.88	12.18	11.53	0	-0.576086
	8259	7.39	8.16	7.775	1	-0.57722
	8264	8.39	7.89	8.14	0	-0.928465
	8283	8.71	6.91	7.81	0	-0.962767
	8284	9.13	13.84	11.485	1	-0.191578
	8285	5.08	3.95	4.515	1	-0.916086
	8297	8.76	14.6	11.68	0	-0.560494
	8306	15.23	17.82	16.525	0	-0.0568724
	8312	29.76	15.78	22.77	1	0.98146
	8326	20.23	27.26	23.745	0	0.693622
	8334	12.27	11.96	12.115	1	-0.126092
	8335	27.1	25.59	26.345	0	0.963884
	8337	23.7	27.11	25.405	0	0.866174
	8343	16.5	16.57	16.535	1	0.333352
	8351	23.94	18.26	21.1	0	0.418683
	8354	5.24	7.16	6.2	1	-0.740936
	8357	13.56	20.7	17.13	0	0.00601534
	8365	6.15	3.4	4.775	1	-0.88906
	8366	3.75	7.02	5.385	1	-0.825653
	8369	20.47	15.55	18.01	0	0.0974884
	8376	13.96	14.64	14.3	0	-0.288154
	8386	27.3	26.78	27.04	0	1.03613
	8422	19.33	18.45	18.89	0	0.188961
	8424	23.67	12.19	17.93	0	0.0891726
	8483	18.25	14.46	16.355	0	-0.0745433
	8699	13.92	11.41	12.665	0	-0.458106
	9057	12.5	15.94	14.22	0	-0.296469
	9067	30.67	35.26	32.965	0	1.65201
	9069	38.73	30.97	34.85	0	1.84795
	9070	35.49	43.25	39.37	0	2.31779
	9075	10.5	13.27	11.885	0	-0.539185
	9078	26.12	27.32	26.72	0	1.00286
	9079	14.7	13.24	13.97	0	-0.322456
	9081	13.37	17.97	15.67	0	-0.145747
	9084	11.79	21.91	16.85	0	-0.0230897
	9085	23.6	36.6	30.1	0	1.3542
	9089	24.87	16.86	20.865	0	0.394256
	9091	30.93	27.28	29.105	0	1.25078
	9095	38.94	33.84	36.39	0	2.00803
	9099	8.81	19.38	14.095	0	-0.309463
	9100	15.65	12.85	14.25	0	-0.293351
	9102	18.89	23	20.945	0	0.402572
	9104	23.01	25.18	24.095	1	1.11919
	9105	41.35	36.59	38.97	0	2.27621
	9106	33.53	47.5	40.515	0	2.43681
	9111	26.93	21.8	24.365	0	0.758069
	9113	23.37	12.85	18.11	0	0.107883
	9121	14.55	15.7	15.125	0	-0.202398
	9125	15.1	17.8	16.45	0	-0.0646684
	9128	6.06	7.48	6.77	0	-1.07087
	9130	27.53	37.88	32.705	1	2.01417
	9131	23.24	29.67	26.455	1	1.3645
	9133	18.87	15.02	16.945	0	-0.0132148
	9134	24.91	29.82	27.365	0	1.06991
	9298	11.74	14.53	13.135	1	-0.0200661
3	9321	39.84	25.32	32.58	0	1.61199
	9332	18.54	22.64	20.59	0	0.365671
	9336	33.08	23.93	28.505	0	1.18841
	9339	35.63	40.83	38.23	0	2.19929
	9343	24.84	32.4	28.62	0	1.20036
	9352	34.6	28.01	31.305	0	1.47946
	9353	35.57	41.36	38.465	0	2.22372
	9363	14.92	22.65	18.785	0	0.178047
	9369	4.31	13.91	9.11	0	-0.827637
	9370	30.61	38.2	34.405	0	1.80169
	9371	7.69	4.06	5.875	0	-1.1639
	9380	26.86	24.01	25.435	0	0.869292
	9381	19.2	9.71	14.455	0	-0.272042
	9382	7.13	17.43	12.28	0	-0.498126
	9386	8.35	18.95	13.65	0	-0.355719
	9388	8.37	4.33	6.35	0	-1.11453
	9394	24.67	27.49	26.08	0	0.936338
	9395	15.85	18.05	16.95	0	-0.0126951
	9402	14.04	22.21	18.125	0	0.109442
	9404	31.78	27.97	29.875	0	1.33082
	9407	23.32	27.09	25.205	0	0.845384
	9408	23.32	27.09	25.205	0	0.845384
	9412	36.48	39.84	38.16	0	2.19201
	9416	50.24	50.35	50.295	0	3.45341
	9421	29.12	39.84	34.48	0	1.80949
	9433	20.82	15.74	18.28	0	0.125554
	9436	28.77	34.69	31.73	0	1.52364
	9437	17.36	19.59	18.475	0	0.145824
	9442	28.33	24.62	26.475	0	0.977397
	9450	11.78	20.24	16.01	0	-0.110405
	9451	15.97	11.42	13.695	0	-0.351041
	9452	19.43	30.33	24.88	0	0.811602
	9470	17.75	27.32	22.535	0	0.567847
	9471	17.38	15.33	16.355	0	-0.0745433
	9476	25.86	25.32	25.59	0	0.885404
	9481	20.57	31.82	26.195	0	0.948292
	9503	8.8	8.86	8.83	1	-0.467556
	9506	40.89	22.95	31.92	0	1.54339
	9507	13.85	25.15	19.5	1	0.641554
	9508	17.09	11.08	14.085	0	-0.310502
	9509	18.79	35.19	26.99	0	1.03093
	9510	28.77	40.47	34.62	1	2.21323
	9511	48.97	31.67	40.32	0	2.41654
	9512	28.6	11.07	19.835	1	0.676376
	9513	53.01	29.32	41.165	0	2.50437
	9514	33.02	23.03	28.025	0	1.13851
	9515	5.04	10.41	7.725	1	-0.582417
	9518	59.42	17.82	38.62	0	2.23983
	9519	39.69	42.69	41.19	0	2.50697
	9520	64.39	60.19	62.29	0	4.70025
	9522	59.54	17.82	38.68	0	2.24607
	9523	31.2	29.24	30.22	0	1.36668
	9524	26.38	27.17	26.775	0	1.00858
	9525	44.49	48.39	46.44	0	3.05269
	9528	25.82	13.2	19.51	0	0.253408
	9529	17.71	14.27	15.99	0	-0.112484
	9530	20.28	17.92	19.1	0	0.21079
	9531	27.27	18.7	22.985	0	0.614623
	9532	24.09	21.48	22.785	0	0.593834
	9533	26.9	33.1	30	0	1.34381
	9534	15	16	15.5	0	-0.163418
	9535	22.5	26.96	24.73	0	0.79601
	9536	23.5	35.6	29.55	0	1.29703
	9537	22	15	18.5	1	0.537608
	9539	21.84	36.77	29.305	0	1.27157
	9540	25.14	16	20.57	0	0.363592
	9541	22.84	16.35	19.595	0	0.262244
	9543	5.52	10.08	7.8	0	-0.963807
	9545	22.09	25.45	23.77	0	0.696221
	9552	5.12	8.02	6.57	0	-1.09166
	9553	10.48	7.59	9.035	0	-0.835433
	9554	10.46	11.4	10.93	0	-0.638454
	9556	12.9	21.08	16.99	0	-0.00853719
	9557	15.33	20.32	17.825	0	0.0782582
	9558	7.44	8.01	7.725	0	-0.971603
	9559	8.8	4	6.4	1	-0.720147
	9561	12.98	17.9	15.44	0	-0.169654
	9562	14.48	11.16	12.82	0	-0.441995
	9564	26.63	15.34	20.985	0	0.40673
	9573	11.77	17.46	14.615	0	-0.25541
	9574	13.46	11.81	12.635	0	-0.461225
	9576	10.1	7	8.55	0	-0.885847
	9577	19.45	15.29	17.37	0	0.0309625
	9579	5.59	6.26	5.925	0	-1.15871
	9583	23.4	16.29	19.845	0	0.28823
	9587	12.43	7.99	10.21	0	-0.713295
	9590	1.13	10.44	5.785	0	-1.17326
	9591	15.64	9.02	12.33	1	-0.103743
	9602	10.81	19.89	15.35	0	-0.17901
	9607	21.24	16.81	19.025	0	0.202994
	9609	18.85	21.3	20.075	1	0.701324
	9610	15.37	10.19	12.78	0	-0.446153
	9611	8.36	11.76	10.06	0	-0.728887
	9612	9.87	8.56	9.215	0	-0.816722
	9616	13.24	11.94	12.59	0	-0.465902
	9617	23.36	25.23	24.295	0	0.750793
	9619	11.41	19.97	15.69	0	-0.143668
	9620	21.75	15.01	18.38	0	0.135949
	9621	8.84	9.72	9.28	0	-0.809966
	9624	19.56	19.76	19.66	0	0.269
	9626	26.05	20.56	23.305	1	1.03707
	9627	22.59	23.25	22.92	0	0.607866
	9628	18.15	22.95	20.55	1	0.750698
	9629	15.19	14.57	14.88	0	-0.227865
	9631	14.16	12.74	13.45	0	-0.376508
	9632	8.01	13.16	10.585	0	-0.674315
	9633	13.16	12.13	12.645	0	-0.460185
	9634	21.54	20.29	20.915	0	0.399453
	9635	32.73	31.21	31.97	0	1.54858
	9636	19.85	20.96	20.405	0	0.346441
	9637	12.46	15.05	13.755	0	-0.344805
	9638	15.89	30.35	23.12	0	0.628656
	9639	21.39	15.6	18.495	0	0.147902
	9642	15.01	10.26	12.635	0	-0.461225
	9644	23.7	25.37	24.535	0	0.77574
	9646	36.24	42.95	39.595	0	2.34118
	9647	16.63	20.02	18.325	0	0.130232
	9648	30.65	30.16	30.405	1	1.77509
	9651	45.61	32.84	39.225	0	2.30272
	9653	19.35	20.68	20.015	0	0.305901
	9655	43.41	69.11	56.26	0	4.07345
	9656	12.07	26.38	19.225	0	0.223784
	9657	28.42	24.99	26.705	1	1.39049
	9658	13.5	19.2	16.35	1	0.314122
	9659	13.49	17.46	15.475	0	-0.166016
	9660	21.68	14.24	17.96	0	0.092291
	9663	18.06	23.64	20.85	0	0.392697
	9664	14.65	18.35	16.5	0	-0.059471
	9665	18.27	13.87	16.07	0	-0.104168
	9666	19.69	23.97	21.83	0	0.494565
	9667	30.26	25.57	27.915	0	1.12708
	9668	30.19	27.96	29.075	0	1.24766
	9669	14.97	14.85	14.91	0	-0.224746
	9671	16.62	11.43	14.025	0	-0.316739
	9672	8.92	10.16	9.54	0	-0.78294
	9673	11.09	9.64	10.365	0	-0.697184
	9676	34.76	21.6	28.18	0	1.15463
	9680	20.24	20.02	20.13	0	0.317855
	9681	8.34	9.91	9.125	0	-0.826077
	9682	27.15	23.63	25.39	0	0.864615
	9683	19.04	19.48	19.26	0	0.227422
	9684	14.91	20.25	17.58	0	0.0527913
	9685	18.33	14.09	16.21	0	-0.0896156
	9686	26.08	26.22	26.15	0	0.943614
	9689	24.21	26.55	25.38	0	0.863575
	9690	23.77	19.63	21.7	0	0.481051
	9691	6.69	10.18	8.435	0	-0.897801
	9693	20.31	24.44	22.375	0	0.551215
	9697	21.31	22.4	21.855	0	0.497163
	9698	26.51	41.46	33.985	0	1.75804
	9701	13.83	10.15	11.99	0	-0.52827
	9703	20.12	28.13	24.125	0	0.733122
	9707	8.78	8.04	8.41	0	-0.900399
	9708	21.67	21.76	21.715	0	0.482611
	9709	24.03	25.84	24.935	0	0.817319
	9711	22	27.05	24.525	0	0.774701
	9714	20.81	18.26	19.535	0	0.256007
	9716	13.27	14.94	14.105	0	-0.308423
	9717	4.26	5.91	5.085	0	-1.24602
	9723	11.85	10.35	11.1	0	-0.620783
	9730	24.59	20.67	22.63	0	0.577722
	9731	9.94	8.66	9.3	0	-0.807887
	9744	11.44	14.74	13.09	0	-0.413929
	9745	25.67	11.6	18.635	0	0.162455
	9754	6.21	12.08	9.145	0	-0.823999
	9755	7.75	11.5	9.625	0	-0.774104
	9758	11.74	13.47	12.605	0	-0.464343
	9761	12.58	14.32	13.45	1	0.0126771
	9762	21.56	19.42	20.49	0	0.355276
	9764	39.11	48	43.555	0	2.75281
	9768	6.54	4.7	5.62	1	-0.801225
	9769	5.39	4.42	4.905	1	-0.875547
	9771	5.92	4.69	5.305	1	-0.833968
	9778	6.21	9.28	7.745	1	-0.580338
	9782	4.63	6.47	5.55	1	-0.808501
	9783	9.16	9.63	9.395	0	-0.798012
	9784	11.78	9.18	10.48	1	-0.296044
	9786	3.48	3.7	3.59	1	-1.01224
	9787	12.25	12.17	12.21	1	-0.116217
	9788	8.36	10.24	9.3	1	-0.418701
	9789	14.2	12.58	13.39	1	0.00644029
	9790	21.75	13.81	17.78	1	0.462766
	9796	7.63	7.12	7.375	1	-0.618799
	9797	7.42	6.97	7.195	1	-0.637509
	9798	3.78	2.26	3.02	1	-1.07149
	9800	7.73	6.44	7.085	1	-0.648943
