# Supplementary material for: Natural variation in Arabidopsis thaliana rosette area unveils new genes involved in plant development
Source: Sci Rep. 2020 Oct 19;10:17600. doi: 10.1038/s41598-020-74723-4 (PMC7788084; doi:10.1038/s41598-020-74723-4)
Supplement: Supplementary file 2 — Supplementary Table S2 [file 41598_2020_74723_MOESM2_ESM.xlsx]

## Sheet: Supplementary_File_2
Manuscript title: Natural variation in Arabidopsis thaliana rosette area unveils new genes involved in plant development
Authors: Rubén González*, Anamarija Butković*, Mark Paul Selda Rivarez, Santiago F. Elena
Supplementary File 2. Output of the GEMMA analysis.
chr	ps	allele1	allele0	p_lrt
1	657	T	C	0.932
1	843	A	G	0.652
1	1645	T	G	0.993
1	1646	G	A	0.883
1	2309	A	T	0.489
1	2310	A	C	0.474
1	2554	T	C	0.52
1	2673	T	C	0.825
1	3102	G	A	0.851
1	4648	A	C	0.69
1	4654	G	A	0.58
1	4880	T	C	0.08
1	5936	T	G	0.0102
1	6059	C	T	0.928
1	6063	C	T	0.14
1	6449	C	T	0.895
1	6514	C	T	0.276
1	6528	T	C	0.00106
1	6539	G	A	0.417
1	6603	C	T	0.385
1	6768	G	A	0.0131
1	7202	T	A	0.000368
1	7203	G	A	0.000246
1	7206	G	A	0.000273
1	7464	T	A	0.48
1	7468	C	A	0.892
1	8193	A	G	0.78
1	8329	T	C	0.965
1	8780	A	G	0.703
1	9846	A	G	0.151
1	10219	A	T	0.00161
1	10360	C	T	0.212
1	10904	T	A	0.25
1	11293	A	G	0.000747
1	11493	A	G	0.202
1	11944	A	T	0.691
1	12584	C	A	0.207
1	12947	C	T	0.632
1	13121	A	T	0.792
1	13397	T	C	0.305
1	13538	A	T	0.0844
1	14289	G	T	0.771
1	16225	A	T	0.937
1	16754	A	C	0.584
1	19819	T	A	0.0126
1	19931	A	C	0.0378
1	19932	A	T	0.0269
1	20087	A	G	0.48
1	20088	G	A	0.389
1	21104	T	C	0.938
1	21829	C	T	0.266
1	22042	T	G	0.639
1	23235	T	C	0.188
1	24466	C	G	0.23
1	24489	T	A	0.506
1	24738	C	T	0.844
1	25773	T	C	0.00575
1	26041	T	A	0.243
1	26053	G	A	0.77
1	26121	T	C	0.199
1	27265	C	T	0.858
1	27754	A	G	0.509
1	28978	A	C	0.686
1	29291	A	G	0.868
1	29757	A	G	0.755
1	31515	A	G	0.444
1	32807	G	A	0.142
1	32815	G	A	0.939
1	32854	C	A	0.00962
1	33481	G	C	0.58
1	33647	A	T	0.136
1	33651	A	T	0.154
1	33655	C	T	0.509
1	33761	C	A	0.601
1	34599	C	G	0.0241
1	35551	C	G	0.0106
1	35856	T	C	0.252
1	37072	T	G	0.356
1	37437	T	C	0.283
1	37633	T	C	0.383
1	39033	A	G	0.679
1	39060	T	G	0.315
1	39062	G	C	0.302
1	39067	T	A	0.204
1	39165	T	G	0.0878
1	39751	T	G	0.0719
1	39802	T	C	0.161
1	40218	C	A	0.723
1	40457	T	G	0.0272
1	40465	A	G	0.0232
1	40599	A	C	0.00109
1	40665	A	C	0.00277
1	40705	C	A	0.148
1	40707	G	T	0.00961
1	41146	G	T	0.136
1	41178	G	A	0.396
1	41860	C	T	0.223
1	41887	G	A	0.652
1	43025	T	G	0.000422
1	43332	C	T	0.372
1	43795	A	G	0.497
1	44066	T	C	0.612
1	44568	G	A	0.625
1	45630	C	G	0.857
1	45918	T	C	0.536
1	46373	T	C	0.18
1	46499	A	G	0.944
1	46564	T	C	0.74
1	46912	A	G	0.215
1	47154	T	A	0.635
1	47577	A	G	0.131
1	47692	G	T	0.0343
1	48118	A	G	0.999
1	48181	C	T	0.185
1	49841	T	C	0.414
1	49886	A	T	0.613
1	50671	T	C	0.0133
1	51103	A	T	0.36
1	51166	G	A	0.433
1	51298	T	G	0.418
1	51602	A	T	0.851
1	51706	T	A	0.148
1	51736	A	C	0.0334
1	51935	C	A	0.146
1	52202	C	A	0.275
1	52909	C	A	0.235
1	52910	C	T	0.448
1	52985	G	A	0.958
1	53901	A	G	0.0871
1	55013	C	T	0.149
1	55321	T	C	0.82
1	55349	C	T	0.904
1	55362	A	C	0.16
1	55456	C	A	0.447
1	55470	C	T	0.393
1	56715	C	T	0.312
1	56746	C	T	0.31
1	57133	G	A	0.444
1	57205	C	T	0.104
1	57383	A	T	0.434
1	57686	C	A	0.518
1	60083	G	T	0.402
1	60203	G	A	0.513
1	60772	C	G	0.755
1	60829	T	A	0.696
1	61122	T	A	0.794
1	61239	T	C	0.638
1	61332	A	C	0.379
1	61405	T	A	0.153
1	61661	T	C	0.0616
1	62195	T	A	0.943
1	62421	T	C	0.629
1	62447	G	A	0.595
1	62512	T	A	0.745
1	62538	G	T	0.494
1	62543	A	T	0.535
1	62566	T	A	0.487
1	62567	T	A	0.448
1	62656	T	C	0.663
1	62664	A	T	0.636
1	62691	T	C	0.22
1	62758	T	C	0.684
1	62906	T	G	0.878
1	62915	A	C	0.15
1	63030	G	A	0.964
1	63757	T	G	0.473
1	63759	A	G	0.474
1	63915	C	G	0.984
1	64108	T	C	0.835
1	64149	A	G	0.0791
1	64153	C	G	0.275
1	64173	A	T	0.226
1	64184	A	G	0.583
1	64304	A	C	0.426
1	64817	A	T	0.49
1	65475	C	T	0.291
1	65658	A	G	0.953
1	66115	A	C	0.909
1	66764	G	T	0.549
1	66801	G	A	0.723
1	66827	A	T	0.923
1	66902	T	A	0.506
1	67013	A	G	0.645
1	67063	C	A	0.0536
1	67143	C	A	0.557
1	67200	G	C	0.21
1	67202	T	G	0.0764
1	67282	G	C	0.555
1	67913	C	T	0.928
1	67914	T	G	0.58
1	68339	T	G	0.887
1	68531	C	T	0.637
1	70708	A	C	0.623
1	70722	C	G	0.691
1	70906	A	C	0.732
1	70933	C	T	0.377
1	71326	T	G	0.086
1	71348	T	C	0.232
1	71475	G	C	0.47
1	71819	C	T	0.67
1	71844	C	T	0.433
1	71868	C	A	0.117
1	72045	A	C	0.972
1	72269	C	T	0.79
1	72756	G	C	0.72
1	72849	T	A	0.803
1	72894	T	C	0.388
1	72929	G	A	0.64
1	72956	T	A	0.286
1	73047	T	G	0.592
1	73386	G	C	0.386
1	73467	T	G	0.394
1	73851	A	G	0.948
1	73935	A	G	0.206
1	73989	A	G	0.899
1	74006	C	G	0.45
1	74169	G	C	0.955
1	74515	A	C	0.804
1	74541	A	C	0.578
1	75231	C	A	0.79
1	75250	A	G	0.868
1	75552	G	T	0.62
1	75574	G	T	0.832
1	75899	C	T	0.445
1	76188	C	G	0.441
1	76217	T	G	0.772
1	76552	A	C	0.896
1	76569	T	C	0.785
1	76591	G	T	0.52
1	78036	T	G	0.857
1	78044	G	A	0.956
1	78119	T	G	0.89
1	78142	T	G	0.505
1	78728	C	T	0.604
1	78756	T	A	0.0921
1	78803	T	A	0.267
1	78975	T	A	0.793
1	79802	G	A	0.66
1	79977	A	C	0.852
1	80041	T	C	0.96
1	80061	T	G	0.981
1	80081	G	T	0.932
1	80216	C	T	0.613
1	80277	T	G	0.698
1	80289	C	T	0.706
1	80291	A	C	0.909
1	80335	A	T	0.922
1	80374	A	C	0.216
1	80400	T	G	0.951
1	80487	G	A	0.222
1	80760	C	A	0.386
1	80850	T	A	0.197
1	80983	G	C	0.844
1	81333	C	T	0.419
1	81496	G	C	0.727
1	81675	C	T	0.028
1	81765	A	G	0.241
1	82035	C	A	0.312
1	82036	T	G	0.228
1	82053	T	A	0.344
1	82090	T	G	0.111
1	82098	A	C	0.19
1	82116	G	A	0.208
1	82179	A	T	0.287
1	82197	C	T	0.278
1	82342	T	C	0.575
1	82386	T	C	0.209
1	82554	G	A	0.0432
1	83117	G	C	0.494
1	83177	A	C	0.454
1	83632	T	C	0.653
1	84558	G	C	0.325
1	85038	C	A	0.0491
1	85264	G	C	0.0806
1	85277	G	T	0.158
1	85352	G	A	0.0501
1	85416	A	G	0.113
1	85453	T	A	0.0638
1	85473	G	T	0.878
1	85576	T	C	0.983
1	85602	A	T	0.97
1	85622	T	A	0.913
1	85667	C	T	0.122
1	85745	G	A	0.26
1	85897	T	A	0.908
1	85984	A	C	0.434
1	86163	T	A	0.97
1	86508	A	G	0.46
1	87627	G	C	0.193
1	87654	T	C	0.819
1	87682	T	A	0.476
1	87728	C	T	0.656
1	87791	C	G	0.862
1	88087	T	G	0.248
1	88419	C	T	0.0613
1	88633	A	T	0.124
1	88658	A	G	0.0582
1	88699	T	C	0.101
1	88754	G	T	0.00558
1	89312	T	G	0.423
1	89630	A	G	0.238
1	89754	T	G	0.14
1	90571	C	A	0.922
1	90606	T	G	0.292
1	90809	T	A	0.336
1	91020	A	G	0.0422
1	91172	A	T	0.21
1	91369	A	C	0.0105
1	92170	T	A	0.638
1	92353	T	C	0.589
1	92507	T	A	0.273
1	92807	G	A	0.871
1	93036	G	A	0.775
1	93800	A	G	0.973
1	94295	G	C	0.347
1	95120	T	A	0.177
1	95225	G	A	0.319
1	95386	C	A	0.401
1	96232	T	A	0.0893
1	96449	A	T	0.158
1	96521	T	C	0.206
1	96770	A	C	0.811
1	97473	T	C	0.333
1	98215	A	G	0.277
1	98317	G	T	0.849
1	98617	T	C	0.197
1	99001	T	C	0.188
1	99297	C	T	0.163
1	99456	G	A	0.238
1	100099	A	G	0.89
1	100144	G	A	0.217
1	100223	G	A	0.157
1	100314	T	C	0.579
1	100377	G	T	0.624
1	100816	G	A	0.991
1	100832	G	C	0.58
1	100847	A	T	0.726
1	100849	T	C	0.865
1	102157	C	T	0.791
1	103059	C	T	0.652
1	103175	G	C	0.877
1	103453	T	G	0.383
1	103654	G	C	0.866
1	103749	T	G	0.968
1	104192	T	A	0.308
1	104434	C	A	0.279
1	105323	T	A	0.0392
1	105567	G	A	0.422
1	105604	A	T	0.942
1	105788	T	A	0.268
1	105894	C	G	0.975
1	106014	C	T	0.935
1	106080	C	A	0.239
1	106162	C	A	0.777
1	106568	A	T	0.913
1	106628	G	T	0.846
1	107510	G	A	0.355
1	107559	C	T	0.705
1	107585	T	C	0.912
1	107598	C	A	0.938
1	107599	T	C	0.936
1	107661	G	A	0.472
1	107710	A	C	0.73
1	107727	C	A	0.189
1	107734	C	T	0.346
1	108722	T	A	0.0307
1	108738	A	G	0.994
1	108934	C	G	0.0256
1	109405	T	G	0.762
1	109472	C	T	0.162
1	109627	T	C	0.441
1	109804	C	T	0.292
1	109855	T	C	0.471
1	109984	C	T	0.265
1	110059	A	T	0.129
1	111864	A	G	0.648
1	111997	C	T	0.794
1	112134	C	A	0.337
1	112360	G	C	0.974
1	112771	G	A	0.568
1	112907	A	G	0.312
1	113076	A	G	0.7
1	114187	T	G	0.99
1	114648	C	T	0.37
1	114701	A	T	0.693
1	114737	C	A	0.733
1	114792	G	A	0.793
1	114915	C	T	0.381
1	115320	G	T	0.504
1	115566	C	G	0.937
1	115593	G	T	0.706
1	115688	A	G	0.902
1	116167	T	C	0.877
1	116183	T	G	0.834
1	116660	C	T	0.96
1	116661	A	C	0.99
1	117223	C	G	0.349
1	117241	G	A	0.433
1	117787	A	G	0.899
1	118627	G	T	0.969
1	118811	A	C	0.641
1	118910	A	C	0.866
1	118917	G	C	0.889
1	118926	C	G	0.914
1	118948	C	G	0.613
1	118982	T	A	0.694
1	119003	T	C	0.922
1	119083	G	T	0.929
1	119137	A	C	0.923
1	119155	T	A	0.913
1	119179	A	T	0.983
1	119191	G	T	0.971
1	119359	G	T	0.914
1	119421	A	C	0.604
1	120049	T	C	0.854
1	120370	T	G	0.471
1	120376	G	T	0.742
1	120456	G	A	0.65
1	120471	T	C	0.773
1	120661	G	C	0.889
1	120787	T	C	0.909
1	121077	A	T	0.996
1	121115	A	T	0.438
1	121140	C	G	0.432
1	121171	C	T	0.284
1	121184	C	A	0.566
1	121249	C	A	0.161
1	121343	T	A	0.645
1	121389	A	G	0.502
1	121442	G	A	0.728
1	121560	G	A	0.37
1	121630	A	G	0.733
1	121750	G	A	0.458
1	122005	G	C	0.952
1	122503	G	A	0.976
1	122719	C	T	0.46
1	122809	A	G	0.93
1	123077	C	T	0.469
1	123276	T	C	0.81
1	123313	C	G	0.552
1	123331	G	A	0.224
1	123517	A	C	0.688
1	123666	T	A	0.446
1	123838	T	C	0.755
1	123912	A	C	0.408
1	123924	A	T	0.897
1	123971	A	G	0.522
1	124073	A	T	0.458
1	124192	A	C	0.482
1	124200	C	G	0.591
1	124449	C	T	0.461
1	124924	T	C	0.47
1	125155	G	A	0.701
1	125158	A	C	0.467
1	125310	A	T	0.466
1	125344	G	T	0.366
1	126016	T	A	0.45
1	126251	A	G	0.955
1	126520	C	T	0.632
1	126596	C	A	0.529
1	126609	G	A	0.899
1	126819	A	T	0.383
1	127093	C	T	0.957
1	127529	C	T	0.568
1	127535	G	A	0.204
1	127578	A	G	0.236
1	127705	G	T	0.246
1	127891	T	C	0.799
1	129099	C	A	0.817
1	129372	T	A	0.961
1	129994	A	T	0.43
1	130461	A	G	0.291
1	130857	T	A	0.835
1	130870	G	C	0.955
1	130921	C	T	0.618
1	131408	T	C	0.332
1	131456	T	G	0.303
1	131494	A	G	0.285
1	131514	T	C	0.565
1	131788	A	G	0.211
1	131792	A	G	0.122
1	131883	A	C	0.408
1	131889	G	A	0.694
1	131977	T	C	0.97
1	132190	C	T	0.431
1	132276	G	A	0.102
1	132430	C	T	0.266
1	132773	C	A	0.396
1	132803	T	A	0.398
1	132818	A	C	0.364
1	132825	T	G	0.423
1	132898	A	G	0.315
1	133021	A	T	0.415
1	133090	C	A	0.387
1	133117	C	T	0.425
1	133186	C	T	0.167
1	133321	A	G	0.438
1	133357	G	A	0.397
1	133360	A	G	0.336
1	133555	G	A	0.335
1	133591	T	C	0.46
1	133607	A	C	0.702
1	133616	G	A	0.516
1	133626	C	A	0.509
1	133701	G	A	0.259
1	133790	C	G	0.633
1	133794	G	A	0.589
1	133809	C	T	0.744
1	133827	C	A	0.794
1	133835	T	A	0.794
1	133845	T	A	0.553
1	133847	A	G	0.442
1	133880	A	T	0.485
1	133893	A	T	0.49
1	133902	T	C	0.56
1	133922	C	A	0.539
1	133979	C	G	0.194
1	134063	C	A	0.339
1	135133	C	G	0.9
1	135493	T	G	0.251
1	135500	T	C	0.22
1	135519	G	A	0.377
1	135548	T	C	0.413
1	135587	A	C	0.727
1	135986	C	T	0.563
1	136217	C	T	0.315
1	136361	T	A	0.196
1	136383	G	A	0.592
1	136399	T	G	0.559
1	136416	T	G	0.12
1	136467	T	C	0.457
1	136515	A	T	0.629
1	136588	T	A	0.985
1	136717	A	G	0.284
1	136773	G	A	0.646
1	136774	T	C	0.134
1	136775	T	C	0.413
1	136778	A	T	0.172
1	136793	G	C	0.16
1	136834	G	C	0.0256
1	136866	A	T	0.0309
1	137104	C	T	0.503
1	137134	A	G	0.53
1	137137	A	C	0.627
1	137819	G	A	0.327
1	137821	T	C	0.955
1	138086	G	A	0.896
1	138094	T	C	0.593
1	138165	G	A	0.937
1	138300	C	T	0.964
1	138325	T	C	0.715
1	138335	A	G	0.72
1	138393	A	T	0.71
1	138417	A	C	0.785
1	138420	T	G	0.833
1	138467	C	T	0.0852
1	138627	T	C	0.974
1	138875	A	C	0.648
1	138951	A	G	0.444
1	138989	A	G	0.468
1	139040	C	A	0.142
1	139226	A	C	0.586
1	139251	A	G	0.804
1	139393	C	A	0.539
1	139589	G	A	0.167
1	139620	T	G	0.0667
1	139701	A	G	0.234
1	139732	A	C	0.719
1	139742	A	C	0.0824
1	139831	A	T	0.156
1	139832	C	T	0.164
1	140041	A	G	0.765
1	140090	T	C	0.267
1	140216	G	A	0.358
1	140259	C	T	0.184
1	140411	A	C	0.927
1	140445	C	A	0.222
1	140614	T	G	0.253
1	140671	C	T	0.718
1	140713	T	A	0.43
1	140847	T	A	0.899
1	140908	G	A	0.757
1	140969	G	A	0.449
1	141411	G	T	0.718
1	141556	T	A	0.848
1	141693	A	G	0.634
1	141710	T	A	0.9
1	142081	C	A	0.653
1	142157	A	G	0.832
1	142453	A	G	0.424
1	142636	A	T	0.164
1	143199	G	C	0.563
1	143272	A	T	0.52
1	143389	C	T	0.752
1	143436	G	A	0.793
1	143468	T	C	0.327
1	143471	C	A	0.937
1	143509	G	C	0.872
1	143605	A	G	0.389
1	144140	C	T	0.555
1	144410	T	G	0.842
1	144796	T	G	0.686
1	144806	G	T	0.992
1	144810	T	G	0.842
1	144832	G	A	0.814
1	144872	A	G	0.838
1	145358	C	T	0.719
1	145457	C	A	0.952
1	145567	C	A	0.681
1	146103	C	T	0.875
1	146182	G	A	0.646
1	146734	T	A	0.853
1	146853	T	A	0.139
1	147110	C	T	0.488
1	148108	C	A	0.259
1	148345	T	C	0.73
1	148357	C	T	0.919
1	148601	G	C	0.595
1	149950	A	G	0.321
1	149992	T	G	0.95
1	150210	C	T	0.245
1	150225	C	G	0.969
1	150357	T	A	0.754
1	150430	A	T	0.608
1	150457	C	A	0.698
1	150866	G	T	0.976
1	150919	T	C	0.501
1	150992	T	C	0.961
1	151180	T	G	0.711
1	151617	G	A	0.815
1	151942	C	A	0.217
1	151971	T	A	0.878
1	152174	G	A	0.167
1	153104	G	T	0.965
1	153232	A	T	0.484
1	153335	A	C	0.508
1	154679	C	A	0.202
1	154887	A	T	0.918
1	155595	C	T	0.674
1	155914	A	T	0.322
1	155921	C	G	0.54
1	155984	A	C	0.473
1	156456	G	A	0.993
1	156619	T	C	0.361
1	156628	C	T	0.246
1	156660	C	G	0.456
1	157407	C	T	0.888
1	157491	C	T	0.634
1	157538	A	G	0.488
1	157767	A	G	0.619
1	157936	G	A	0.937
1	157941	C	G	0.778
1	157974	T	C	0.493
1	158164	T	C	0.972
1	158233	T	C	0.963
1	158716	A	G	0.477
1	158842	T	A	0.648
1	158910	G	C	0.742
1	159122	G	T	0.755
1	159210	A	C	0.53
1	159806	G	A	0.221
1	159941	A	G	0.567
1	160043	C	T	0.733
1	160515	T	C	0.605
1	161227	T	C	0.823
1	161527	A	G	0.87
1	162028	G	A	0.495
1	163010	G	C	0.741
1	163082	G	A	0.175
1	163371	G	A	0.122
1	163492	G	A	0.538
1	163555	T	G	0.967
1	163681	T	C	0.803
1	163686	T	A	0.76
1	163716	G	A	0.288
1	163750	A	C	0.289
1	163766	T	C	0.92
1	163770	G	A	0.16
1	163815	A	T	0.255
1	163890	T	G	0.197
1	164085	T	C	0.333
1	164111	G	A	0.243
1	164296	G	A	0.205
1	164310	C	G	0.207
1	164375	A	T	0.0802
1	164393	G	C	0.601
1	164413	T	A	0.914
1	164414	A	C	0.2
1	164423	G	C	0.258
1	164432	T	A	0.154
1	164474	A	G	0.0791
1	164495	T	A	0.145
1	164553	A	G	0.325
1	164679	C	T	0.284
1	164708	G	A	0.349
1	164775	T	C	0.43
1	164815	A	T	0.217
1	164969	G	T	0.221
1	165017	G	C	0.286
1	165023	C	T	0.245
1	165037	C	T	0.203
1	165082	G	A	0.607
1	165153	C	G	0.172
1	165162	C	T	0.0292
1	165164	T	C	0.112
1	165168	C	T	0.166
1	165386	G	C	0.619
1	165625	T	C	0.884
1	165766	C	T	0.872
1	165893	G	A	0.897
1	165913	T	C	0.986
1	165930	G	C	0.61
1	165984	C	T	0.255
1	166019	C	T	0.679
1	166030	C	G	0.86
1	166071	T	C	0.937
1	166133	C	A	0.967
1	166150	C	T	0.413
1	166156	T	G	0.498
1	166166	A	C	0.58
1	166179	A	T	0.949
1	166334	T	A	0.804
1	166386	A	G	0.873
1	166465	C	T	0.399
1	166850	T	G	0.454
1	167151	G	C	0.55
1	167252	A	C	0.254
1	167256	G	C	0.904
1	167316	C	G	0.682
1	167445	G	T	0.964
1	167493	A	G	0.455
1	167541	A	G	0.802
1	167883	T	G	0.98
1	168026	C	T	0.541
1	168451	T	A	0.265
1	168568	C	G	0.692
1	169106	C	A	0.515
1	169306	A	G	0.364
1	169429	T	A	0.255
1	169785	T	A	0.265
1	169788	A	T	0.262
1	169883	A	T	0.289
1	170066	C	T	0.174
1	170122	T	C	0.0799
1	170218	G	A	0.669
1	170260	T	C	0.364
1	170271	G	A	0.156
1	170279	G	A	0.451
1	170284	G	T	0.681
1	170319	A	C	0.322
1	170599	T	C	0.502
1	170728	G	C	0.178
1	170834	C	A	0.517
1	170869	G	T	0.333
1	171250	T	A	0.746
1	171772	G	A	0.173
1	172053	A	G	0.221
1	172182	G	T	0.307
1	172594	T	C	0.953
1	172791	T	C	0.685
1	172797	A	G	0.875
1	172837	T	C	0.623
1	172843	A	T	0.984
1	172965	G	A	0.163
1	173157	T	C	0.113
1	173162	G	T	0.0823
1	173344	T	C	0.833
1	173529	A	G	0.677
1	173531	G	C	0.177
1	173544	G	A	0.82
1	173564	A	G	0.986
1	173644	A	C	0.64
1	173653	T	G	0.855
1	173722	T	A	0.851
1	173942	G	A	0.194
1	174332	T	A	0.647
1	174411	C	A	0.285
1	174418	A	G	0.195
1	174454	T	G	0.218
1	174458	A	T	0.416
1	174491	A	G	0.622
1	174605	C	A	0.237
1	174655	A	T	0.278
1	174659	G	A	0.767
1	174666	G	A	0.236
1	175085	A	T	0.769
1	175101	G	A	0.74
1	175125	T	G	0.203
1	175442	A	G	0.749
1	175681	A	T	0.639
1	175723	G	T	0.277
1	175877	T	A	0.137
1	175878	C	A	0.106
1	175881	G	A	0.186
1	175893	A	T	0.502
1	175987	T	C	0.245
1	176005	T	C	0.306
1	176008	T	C	0.353
1	176031	T	A	0.902
1	176098	T	C	0.985
1	176104	A	G	0.209
1	176184	G	A	0.126
1	176197	A	C	0.507
1	176218	C	T	0.719
1	176276	G	A	0.4
1	176636	G	T	0.28
1	176720	T	C	0.305
1	176801	C	T	0.444
1	176865	T	G	0.117
1	176960	T	A	0.356
1	177009	A	T	0.212
1	177157	G	A	0.897
1	177202	G	A	0.202
1	177232	A	G	0.676
1	177263	T	C	0.105
1	177337	C	T	0.314
1	177348	C	T	0.839
1	177400	C	T	0.365
1	177478	G	A	0.17
1	177559	T	A	0.227
1	177593	G	A	0.775
1	177611	C	A	0.192
1	177655	G	A	0.769
1	177741	A	G	0.212
1	177909	T	A	0.559
1	178070	C	T	0.192
1	178080	C	T	0.143
1	178094	A	C	0.22
1	178136	A	T	0.358
1	178142	G	A	0.348
1	178153	A	C	0.481
1	178155	G	T	0.248
1	178206	T	G	0.175
1	178286	C	T	0.46
1	178315	A	G	0.235
1	178323	T	G	0.544
1	178362	C	T	0.637
1	178383	A	G	0.462
1	178424	A	T	0.409
1	178456	G	A	0.299
1	178512	A	G	0.452
1	178516	C	A	0.506
1	178545	A	T	0.364
1	178567	T	C	0.66
1	178575	C	A	0.643
1	178584	C	T	0.858
1	178636	A	C	0.711
1	178786	A	C	0.752
1	178830	C	T	0.839
1	178893	T	A	0.881
1	180001	C	G	0.947
1	180015	A	G	0.599
1	180016	A	G	0.515
1	180022	G	A	0.648
1	180062	T	C	0.641
1	180084	A	G	0.873
1	180085	T	C	0.867
1	180092	T	A	0.767
1	180099	C	T	0.741
1	180172	C	A	0.755
1	180322	G	T	0.557
1	180336	C	T	0.449
1	180816	A	T	0.167
1	180925	T	A	0.667
1	181039	A	G	0.656
1	181040	T	A	0.774
1	181073	T	A	0.295
1	181083	G	T	0.432
1	181175	A	T	0.8
1	181257	T	G	0.535
1	181258	T	A	0.485
1	181261	G	T	0.345
1	181393	A	G	0.893
1	181401	G	A	0.982
1	181466	T	A	0.368
1	181478	A	C	0.436
1	181486	T	C	0.943
1	181487	G	A	0.489
1	181496	T	G	0.764
1	181567	A	C	0.626
1	181632	C	T	0.475
1	181654	G	T	0.398
1	182694	C	T	0.962
1	182696	G	C	0.931
1	183353	A	G	0.303
1	183465	T	G	0.432
1	183655	A	C	0.983
1	184203	A	T	0.169
1	184847	A	C	0.223
1	185233	G	A	0.56
1	185234	T	G	0.719
1	185252	T	C	0.709
1	185253	A	G	0.521
1	185254	C	T	0.625
1	185783	C	T	0.301
1	186861	G	A	0.219
1	186910	A	G	0.76
1	187832	G	T	0.714
1	188479	C	T	0.507
1	188630	G	A	0.777
1	189068	G	A	0.716
1	189262	C	T	0.76
1	190048	C	G	0.896
1	190232	T	C	0.688
1	190241	G	A	0.873
1	190673	G	C	0.0787
1	191062	G	A	0.902
1	192020	C	T	0.728
1	192251	G	C	0.1
1	192523	C	T	0.315
1	192545	G	A	0.647
1	192654	G	C	0.219
1	192682	T	C	0.0973
1	193422	A	G	0.0733
1	193553	G	C	0.106
1	194356	C	G	0.732
1	194551	G	T	1
1	194552	T	G	0.936
1	194761	C	T	0.397
1	196934	C	T	0.543
1	196940	A	G	0.464
1	196958	A	G	0.352
1	197003	G	T	0.619
1	197008	A	T	0.513
1	197020	C	T	0.46
1	197028	G	A	0.725
1	197035	C	T	0.78
1	197086	C	T	0.844
1	197101	A	T	0.785
1	197163	T	A	0.617
1	197205	C	G	0.638
1	197242	T	C	0.505
1	197270	T	C	0.349
1	197275	T	C	0.433
1	197293	T	A	0.652
1	197324	T	C	0.413
1	197366	C	T	0.528
1	197462	C	T	0.609
1	197480	G	A	0.638
1	197787	G	A	0.267
1	197928	T	C	0.129
1	197929	C	T	0.116
1	197947	G	T	0.128
1	197955	T	C	0.124
1	197963	T	C	0.318
1	198030	A	T	0.332
1	198087	C	T	0.238
1	198193	G	A	0.326
1	198196	T	A	0.419
1	198205	A	T	0.143
1	198236	A	C	0.338
1	198254	G	A	0.331
1	198376	T	A	0.283
1	198384	G	A	0.196
1	198549	C	T	0.324
1	198654	A	G	0.592
1	198678	A	T	0.11
1	198692	T	C	0.132
1	198709	G	T	0.148
1	198722	T	C	0.201
1	198807	G	A	0.832
1	198860	A	G	0.832
1	198873	G	A	0.766
1	198923	T	A	0.197
1	198950	T	C	0.393
1	198960	C	T	0.329
1	198980	T	C	0.208
1	199019	T	A	0.0785
1	199050	T	C	0.168
1	199135	G	A	0.1
1	199141	G	A	0.114
1	199485	T	G	0.639
1	199514	C	T	0.972
1	199606	T	A	0.219
1	199647	G	A	0.0704
1	199650	T	A	0.14
1	199809	G	A	0.924
1	200402	T	A	0.248
1	200582	G	A	0.17
1	200612	T	C	0.917
1	200621	C	T	0.135
1	200873	A	T	0.295
1	200879	A	T	0.27
1	201086	T	C	0.198
1	201116	C	T	0.23
1	201144	G	T	0.16
1	201179	A	G	0.784
1	201230	C	A	0.124
1	201240	A	G	0.102
1	201322	A	C	0.238
1	201362	G	A	0.335
1	201372	T	C	0.445
1	201419	C	T	0.18
1	201526	G	A	0.166
1	201535	G	C	0.123
1	201536	T	G	0.146
1	201586	T	A	0.235
1	201590	G	T	0.206
1	201605	A	T	0.252
1	201608	G	T	0.0747
1	201650	G	T	0.756
1	201754	C	T	0.793
1	201942	A	G	0.198
1	202318	T	C	0.226
1	202324	C	T	0.18
1	202340	A	G	0.161
1	202350	G	A	0.434
1	202356	T	G	0.701
1	202358	C	A	0.234
1	202392	G	A	0.394
1	202416	T	G	0.361
1	202431	C	T	0.186
1	202458	A	G	0.192
1	203023	G	T	0.378
1	203108	C	T	0.951
1	203974	T	A	0.142
1	205393	G	A	0.928
1	205710	G	A	0.803
1	205935	C	G	0.814
1	206118	G	T	0.513
1	206470	G	T	0.261
1	207099	A	G	0.914
1	207154	A	G	0.0797
1	207187	A	T	0.679
1	207257	T	G	0.898
1	207287	C	A	0.204
1	207308	G	T	0.241
1	207634	G	A	0.134
1	207658	T	A	0.773
1	207687	C	A	0.11
1	207691	C	T	0.16
1	207711	T	A	0.224
1	207870	G	C	0.459
1	207938	A	G	0.731
1	209035	C	A	0.467
1	209720	A	T	0.23
1	210319	G	A	0.999
1	210424	T	A	0.192
1	210776	C	A	0.587
1	210823	A	T	0.846
1	211030	G	A	0.823
1	211291	T	G	0.159
1	211431	A	C	0.279
1	212440	A	C	0.894
1	212828	C	T	0.746
1	213189	T	G	0.546
1	213201	C	A	0.593
1	213357	T	G	0.849
1	215206	G	T	0.793
1	215611	T	A	0.783
1	215625	T	G	0.525
1	215760	C	G	0.666
1	217438	T	A	0.806
1	217643	A	G	0.725
1	218956	C	G	0.184
1	219065	A	T	0.691
1	219098	T	C	0.868
1	219120	T	A	0.978
1	219150	T	A	0.999
1	219167	A	T	0.917
1	219168	G	A	0.914
1	219685	A	C	0.927
1	219840	A	G	0.963
1	219881	T	C	0.573
1	219923	A	C	0.942
1	220350	A	G	0.894
1	220425	A	C	0.941
1	220757	G	A	0.194
1	220860	C	T	0.388
1	221441	G	T	0.645
1	221712	C	T	0.979
1	221761	A	G	0.895
1	221792	T	C	0.933
1	222391	T	A	0.902
1	222444	A	G	0.829
1	222445	A	G	0.874
1	222487	C	A	0.989
1	222488	C	A	0.914
1	222501	T	A	0.723
1	222502	T	G	0.928
1	222540	T	A	0.848
1	222553	C	G	0.433
1	222595	T	A	0.526
1	222603	T	A	0.725
1	222616	G	A	0.949
1	222782	A	G	0.595
1	222797	A	G	0.415
1	222800	G	A	0.647
1	223037	T	C	0.816
1	223142	G	A	0.329
1	223147	A	G	0.835
1	223160	T	G	0.92
1	223171	A	T	0.451
1	223181	C	A	0.367
1	223192	A	T	0.275
1	223286	A	G	0.911
1	223306	G	C	0.171
1	223623	T	C	0.222
1	223752	A	G	0.356
1	223800	C	T	0.227
1	224650	T	A	0.293
1	225000	G	C	0.768
1	225129	A	G	0.073
1	225760	A	C	0.893
1	225762	T	C	0.644
1	225936	G	A	0.377
1	225959	A	T	0.16
1	225960	A	G	0.197
1	226046	T	A	0.851
1	226165	G	A	0.629
1	226288	C	T	0.472
1	226366	C	A	0.722
1	226821	G	A	0.838
1	226841	C	G	0.474
1	227123	T	C	0.379
1	227286	A	G	0.463
1	227359	A	G	0.902
1	227482	C	T	0.668
1	228010	C	A	0.76
1	228087	T	A	0.784
1	228155	A	T	0.381
1	228318	G	C	0.288
1	228482	C	T	0.406
1	229166	T	C	0.348
1	229239	A	G	0.571
1	229349	A	T	0.403
1	229373	T	G	0.62
1	229618	A	G	0.831
1	229748	G	A	0.451
1	229751	G	C	0.905
1	230085	T	C	0.702
1	230259	A	T	0.574
1	230507	G	A	0.338
1	231163	G	T	0.442
1	231674	C	T	0.509
1	231683	T	G	0.621
1	231744	A	G	0.324
1	231750	C	T	0.28
1	231774	G	C	0.389
1	231810	A	G	0.725
1	231928	C	A	0.89
1	231941	T	C	0.516
1	231984	T	C	0.845
1	231985	A	G	0.41
1	231991	G	C	0.964
1	232039	T	C	0.741
1	232048	A	T	0.562
1	232049	A	T	0.563
1	232121	T	A	0.967
1	232164	G	C	0.851
1	232258	G	A	0.223
1	232287	T	A	0.631
1	232303	A	T	0.568
1	232334	T	C	0.357
1	232407	C	G	0.73
1	232428	G	A	0.444
1	232832	T	A	0.865
1	232846	A	T	0.771
1	233094	A	T	0.479
1	233313	C	A	0.291
1	233534	T	G	0.257
1	233835	A	C	0.731
1	233852	T	A	0.299
1	233904	T	A	0.384
1	234710	A	C	0.906
1	234807	T	A	0.88
1	234880	T	C	0.287
1	235018	A	G	0.37
1	235122	G	A	0.557
1	235189	G	C	0.573
1	236043	A	G	0.116
1	236635	T	G	0.548
1	236680	A	G	0.207
1	237189	A	G	0.739
1	237500	T	A	0.2
1	238052	A	G	0.794
1	238708	T	C	0.602
1	238863	T	C	0.587
1	239657	A	T	0.505
1	239680	G	A	0.54
1	239695	C	A	0.37
1	240018	G	A	0.865
1	240040	G	A	0.847
1	240061	A	G	0.36
1	240180	G	T	0.692
1	240290	C	G	0.74
1	240345	G	C	0.745
1	240686	T	C	0.675
1	240703	T	A	0.51
1	240704	T	A	0.558
1	240709	T	C	0.306
1	241299	T	G	0.791
1	241496	C	A	0.75
1	241628	C	A	0.896
1	241723	A	T	0.83
1	241788	T	G	0.586
1	241968	A	G	0.848
1	241992	A	T	0.94
1	242064	A	T	0.795
1	242140	A	G	0.884
1	242160	T	G	0.953
1	242197	G	A	0.992
1	242250	C	T	0.352
1	242323	C	T	0.895
1	242395	C	T	0.798
1	242437	T	C	0.868
1	242438	G	A	0.847
1	242501	G	A	0.634
1	242504	T	C	0.894
1	242626	A	G	0.894
1	242640	C	T	0.222
1	242678	A	G	0.315
1	242844	T	C	0.443
1	242911	T	C	0.182
1	243012	T	C	0.529
1	243170	T	A	0.914
1	243173	C	T	0.963
1	243177	T	C	0.759
1	243221	T	G	0.984
1	243233	T	A	0.89
1	243303	C	T	0.813
1	243322	G	C	0.973
1	243373	T	A	0.841
1	243447	A	G	0.445
1	243470	T	C	0.949
1	243503	C	T	0.69
1	243511	T	A	0.703
1	243574	T	C	0.874
1	243619	A	G	0.972
1	243666	T	C	0.849
1	243779	T	A	0.438
1	243829	G	T	0.762
1	243902	T	C	0.883
1	243914	A	T	0.894
1	245038	G	A	0.876
1	245112	A	C	0.91
1	245369	T	A	0.941
1	245416	G	T	0.523
1	245432	T	C	0.912
1	245435	G	C	0.691
1	245484	T	C	0.46
1	245871	T	A	0.879
1	245885	C	T	0.622
1	245896	A	C	0.75
1	245957	A	C	0.701
1	245959	G	A	0.754
1	246084	T	A	0.873
1	246087	T	A	0.708
1	246110	A	T	0.918
1	246174	T	C	0.987
1	246450	A	T	0.153
1	246794	C	T	0.767
1	246914	A	G	0.576
1	247213	C	T	0.355
1	247400	C	G	0.281
1	247410	T	A	0.359
1	247484	C	T	0.206
1	247583	A	G	0.118
1	247683	A	G	0.275
1	247721	T	C	0.0367
1	247789	A	G	0.0517
1	247850	G	A	0.0504
1	248261	T	A	0.138
1	248437	G	A	0.227
1	248718	A	T	0.26
1	249256	C	T	0.035
1	249384	T	G	0.0252
1	249475	C	T	0.0782
1	249479	A	C	0.0687
1	249667	G	A	0.0817
1	249866	T	C	0.0709
1	249885	A	G	0.144
1	249891	A	T	0.124
1	249937	T	A	0.0575
1	250017	T	C	0.0625
1	250096	G	A	0.0816
1	250291	A	G	0.0521
1	250295	T	A	0.0389
1	250396	A	C	0.144
1	250405	A	T	0.234
1	250421	C	G	0.125
1	250478	C	A	0.104
1	250479	A	T	0.0929
1	250718	C	T	0.0677
1	250951	A	T	0.0584
1	251006	T	C	0.0688
1	251010	T	G	0.395
1	251041	A	G	0.0979
1	251071	T	G	0.103
1	251145	A	T	0.111
1	251227	T	A	0.179
1	251256	G	A	0.149
1	251584	C	T	0.0901
1	251692	A	C	0.263
1	251878	A	T	0.157
1	251905	A	C	0.0934
1	251971	T	G	0.3
1	251972	T	A	0.248
1	252033	T	G	0.217
1	252040	A	G	0.282
1	252095	C	T	0.262
1	252243	T	G	0.223
1	253125	A	C	0.425
1	253135	T	G	0.0566
1	253289	A	G	0.484
1	253327	C	T	0.225
1	253330	A	C	0.394
1	253601	C	T	0.328
1	253606	A	G	0.389
1	253741	G	A	0.967
1	253742	G	A	0.264
1	253832	G	T	0.919
1	253929	C	T	0.987
1	253932	G	A	0.883
1	253933	A	C	0.975
1	254004	G	C	0.0258
1	254325	T	C	0.245
1	254536	G	A	0.938
1	254556	T	G	0.65
1	254558	G	C	0.505
1	254577	A	T	0.96
1	254646	A	G	0.364
1	254718	A	G	0.78
1	254932	T	C	0.306
1	254933	C	T	0.438
1	254962	G	A	0.813
1	255333	C	A	0.285
1	255953	A	G	0.396
1	256796	A	G	0.244
1	256969	G	T	0.988
1	257128	T	C	0.196
1	257483	T	G	0.453
1	259124	T	G	0.617
1	259159	T	G	0.833
1	259513	C	T	0.774
1	259753	T	C	0.823
1	259953	C	G	0.737
1	260010	A	C	0.837
1	260496	A	T	0.579
1	260593	C	A	0.91
1	260709	A	G	0.997
1	260832	G	T	0.714
1	260958	A	G	0.658
1	261036	T	C	0.953
1	261041	A	C	0.702
1	261078	G	A	0.618
1	261079	G	A	0.965
1	261080	A	G	0.921
1	261114	A	G	0.886
1	261206	C	A	0.748
1	261240	G	A	0.761
1	261322	C	T	0.654
1	261331	A	T	0.895
1	261356	A	G	0.816
1	261357	A	T	0.595
1	261358	T	G	0.842
1	261416	A	C	0.559
1	261433	A	G	0.663
1	261446	C	T	0.995
1	261447	C	T	0.986
1	261496	C	A	0.551
1	262864	G	C	0.707
1	262947	A	G	0.806
1	262976	T	A	0.906
1	262996	T	C	0.85
1	263657	T	G	0.446
1	263787	C	T	0.445
1	263880	G	A	0.644
1	263895	C	T	0.479
1	263964	C	T	0.622
1	263971	G	T	0.651
1	264249	A	G	0.594
1	264511	A	C	0.412
1	264594	T	C	0.781
1	264633	C	A	0.552
1	264715	G	A	0.631
1	264749	T	A	0.475
1	264845	C	A	0.379
1	264971	C	T	0.502
1	265099	A	T	0.497
1	265282	T	C	0.583
1	265303	A	C	0.534
1	265489	G	A	0.993
1	265554	C	T	0.329
1	265611	C	G	0.466
1	265649	A	C	0.504
1	265684	A	T	0.797
1	265895	C	A	0.992
1	265927	T	G	0.524
1	266013	T	G	0.73
1	266063	T	A	0.844
1	266111	T	G	0.955
1	266159	T	G	0.466
1	266592	T	G	0.606
1	266733	T	G	0.293
1	266771	G	C	0.509
1	266808	T	C	0.688
1	266815	T	A	0.547
1	266846	A	C	0.585
1	266850	T	G	0.72
1	266943	C	G	0.282
1	267072	T	G	0.567
1	267251	T	C	0.61
1	267280	G	A	0.574
1	267281	A	G	0.341
1	267295	G	C	0.757
1	267352	T	C	0.587
1	267394	T	G	0.776
1	267458	G	A	0.787
1	267471	A	G	0.937
1	267577	A	G	0.474
1	267613	T	C	0.168
1	267695	C	T	0.902
1	267881	T	A	0.819
1	267925	A	C	0.112
1	267982	T	A	0.51
1	267998	C	A	0.996
1	268004	T	A	0.81
1	268024	A	C	0.814
1	268124	G	A	0.753
1	268262	T	C	0.85
1	268378	G	T	0.839
1	268469	T	C	0.866
1	268641	T	A	0.417
1	268664	A	G	0.923
1	268666	A	C	0.849
1	268677	C	T	0.794
1	268686	T	G	0.778
1	268829	T	C	0.529
1	269024	C	G	0.883
1	269051	G	A	0.807
1	269059	C	T	0.64
1	269382	T	C	0.847
1	269514	A	G	0.445
1	269515	G	A	0.669
1	269516	T	A	0.769
1	269520	G	A	0.753
1	269524	T	C	0.702
1	269547	T	C	0.784
1	269564	A	T	0.775
1	269596	A	T	0.723
1	269628	A	G	0.93
1	269642	G	C	0.444
1	269680	T	C	0.859
1	269697	G	C	0.736
1	269729	C	A	0.759
1	270334	G	C	0.858
1	270845	C	T	0.213
1	271108	A	G	0.475
1	271144	C	A	0.268
1	271327	C	T	0.773
1	271407	T	C	0.273
1	271416	C	T	0.319
1	271873	A	G	0.277
1	272101	G	T	0.351
1	272122	C	T	0.658
1	273016	C	A	0.278
1	273363	C	T	0.124
1	273989	T	C	0.175
1	274110	T	G	0.439
1	274180	A	T	0.281
1	274342	T	C	0.0929
1	274364	C	G	0.263
1	274492	A	G	0.315
1	274629	A	T	0.363
1	274842	A	G	0.454
1	275021	G	T	0.358
1	275043	T	A	0.378
1	275147	A	G	0.688
1	275285	C	T	0.48
1	275291	G	T	0.453
1	275324	G	A	0.348
1	275460	T	C	0.302
1	275488	A	T	0.295
1	275504	C	A	0.454
1	275539	T	C	0.318
1	275602	G	A	0.334
1	275624	T	C	0.155
1	275930	C	T	0.515
1	275938	G	T	0.351
1	276223	G	A	0.0924
1	276225	T	C	0.161
1	276240	G	A	0.161
1	276284	A	C	0.227
1	276310	A	G	0.281
1	276326	A	T	0.306
1	276343	C	T	0.389
1	276373	G	C	0.268
1	276493	T	C	0.326
1	276649	C	T	0.328
1	276678	A	T	0.522
1	276727	G	T	0.362
1	276750	C	T	0.434
1	276803	G	T	0.36
1	277014	A	C	0.322
1	277226	A	G	0.319
1	277301	T	C	0.477
1	277333	G	T	0.338
1	277453	A	T	0.543
1	277486	T	C	0.578
1	277613	C	T	0.45
1	277614	G	A	0.284
1	277628	C	T	0.301
1	277637	G	A	0.531
1	277639	T	C	0.298
1	277645	A	G	0.43
1	277648	T	C	0.518
1	277772	G	A	0.537
1	277779	C	G	0.571
1	277807	T	G	0.372
1	277847	T	A	0.456
1	277867	G	C	0.337
1	277874	G	C	0.0561
1	277908	A	G	0.076
1	278080	G	A	0.341
1	278319	C	G	0.328
1	278320	A	G	0.282
1	278674	A	C	0.826
1	278712	A	G	0.97
1	278754	T	C	0.495
1	278777	G	A	0.569
1	278781	G	A	0.363
1	278905	A	C	0.262
1	279045	C	A	0.519
1	279126	G	T	0.196
1	279135	T	C	0.268
1	279139	A	G	0.455
1	279170	G	A	0.213
1	279188	A	G	0.71
1	279301	C	G	0.615
1	279382	A	C	0.132
1	279385	A	C	0.259
1	279395	T	G	0.338
1	279435	G	C	0.8
1	279462	T	C	0.329
1	279531	C	T	0.347
1	279655	C	G	0.182
1	279694	A	G	0.255
1	279701	A	G	0.56
1	279707	G	A	0.437
1	279859	T	C	0.564
1	280139	T	C	0.536
1	280276	C	T	0.608
1	280394	T	G	0.84
1	280410	C	A	0.927
1	280441	T	C	0.471
1	280584	C	A	0.98
1	280596	C	T	0.955
1	280609	T	C	0.583
1	280702	T	G	0.695
1	280786	T	C	0.612
1	280851	C	T	0.305
1	280930	C	T	0.396
1	280939	A	T	0.334
1	281038	C	T	0.559
1	281132	T	C	0.363
1	281160	T	C	0.621
1	281203	T	G	0.862
1	281210	T	C	0.54
1	281265	A	G	0.471
1	281312	T	C	0.934
1	281352	T	G	0.997
1	281366	T	A	0.828
1	281370	T	A	0.936
1	281495	T	C	0.46
1	281542	T	C	0.854
1	281547	A	G	0.918
1	281612	G	T	0.992
1	281655	T	C	0.584
1	281727	C	T	0.545
1	281754	C	T	0.643
1	281775	A	C	0.624
1	281782	T	C	0.593
1	281863	G	A	0.641
1	281902	T	C	0.265
1	281914	A	G	0.463
1	281930	A	G	0.64
1	281932	T	C	0.535
1	281933	C	G	0.387
1	282236	G	T	0.321
1	282280	A	G	0.723
1	282346	G	C	0.587
1	282356	G	A	0.599
1	282427	A	G	0.663
1	282476	C	T	0.817
1	282577	T	C	0.844
1	282757	T	G	0.658
1	282805	C	T	0.282
1	283155	T	C	0.317
1	283485	C	A	0.533
1	283565	T	A	0.486
1	283580	T	A	0.52
1	283582	T	C	0.667
1	283634	A	T	0.827
1	283699	T	G	0.441
1	283718	T	A	0.398
1	283723	G	T	0.145
1	283751	A	G	0.373
1	283796	C	G	0.505
1	283900	C	T	0.607
1	284094	C	A	0.459
1	284187	A	T	0.0933
1	284328	T	C	0.559
1	284330	C	G	0.43
1	284347	T	C	0.543
1	284411	T	G	0.985
1	284419	G	A	0.557
1	284444	G	C	0.747
1	284495	A	G	0.39
1	284815	C	T	0.827
1	284862	G	A	0.578
1	284904	A	G	0.88
1	284989	G	A	0.563
1	285111	A	G	0.336
1	285525	A	G	0.981
1	285531	G	A	0.961
1	285729	G	A	0.384
1	285812	G	A	0.972
1	285820	G	C	0.631
1	285998	T	A	0.951
1	286029	C	A	0.577
1	286648	C	T	0.493
1	287160	T	C	0.78
1	287556	A	G	0.28
1	288548	A	G	0.201
1	289260	C	T	0.145
1	289652	T	C	0.953
1	289857	A	G	0.113
1	289861	T	C	0.966
1	289871	T	A	0.669
1	289902	C	A	0.975
1	290554	C	A	0.386
1	290689	G	C	0.232
1	290788	G	T	0.546
1	291008	A	C	0.303
1	291135	C	T	0.198
1	291136	T	A	0.205
1	291682	A	C	0.631
1	291737	C	T	0.808
1	291759	T	A	0.768
1	291765	C	T	0.554
1	291773	C	T	0.355
1	291814	T	A	0.249
1	291817	G	A	0.862
1	291993	T	C	0.765
1	292013	T	G	0.425
1	292110	C	A	0.275
1	292138	C	T	0.148
1	292174	T	C	0.236
1	292252	T	C	0.837
1	292277	C	T	0.168
1	292278	A	C	0.191
1	292340	G	A	0.241
1	292344	C	A	0.268
1	292368	T	C	0.517
1	292381	T	C	0.902
1	292384	T	C	0.361
1	292387	C	T	0.43
1	292468	T	C	0.838
1	292483	T	C	0.73
1	292484	C	T	0.889
1	292495	C	T	0.231
1	292503	T	C	0.347
1	292520	G	A	0.612
1	292524	T	C	0.135
1	292574	C	T	0.703
1	292581	A	G	0.435
1	292637	A	G	0.924
1	292661	A	G	0.847
1	292666	G	A	0.456
1	292671	T	C	0.145
1	292698	T	C	0.823
1	292896	A	T	0.877
1	292901	T	C	0.508
1	293103	A	T	0.993
1	293313	C	A	0.888
1	293388	T	A	0.351
1	293698	T	C	0.518
1	293722	T	C	0.868
1	293768	T	C	0.798
1	293800	G	A	0.776
1	293803	T	G	0.837
1	293809	C	T	0.851
1	293810	C	T	0.852
1	294093	C	T	0.913
1	294216	T	G	0.49
1	294503	A	G	0.724
1	294545	C	G	0.125
1	294899	A	T	0.524
1	295867	G	T	0.996
1	296205	T	C	0.117
1	296314	T	A	0.983
1	296388	T	C	0.977
1	296724	C	T	0.413
1	296725	A	T	0.088
1	296776	C	A	0.631
1	297043	C	T	0.632
1	297814	A	T	0.0674
1	297946	G	T	0.645
1	298086	A	G	0.584
1	298563	A	G	0.713
1	298614	T	A	0.893
1	299338	C	T	0.653
1	299439	C	T	0.487
1	299440	C	T	0.454
1	300023	A	C	0.554
1	300024	T	C	0.536
1	300277	A	C	0.769
1	300925	T	A	0.862
1	302575	T	G	0.00641
1	302579	G	C	0.909
1	302587	A	C	0.0401
1	302689	C	T	0.966
1	302813	G	T	0.904
1	302880	G	A	0.929
1	302885	T	A	0.367
1	303309	C	T	0.718
1	303874	G	A	0.82
1	304247	A	G	0.927
1	304281	A	G	0.371
1	304360	G	T	0.995
1	304582	T	A	0.534
1	304583	A	G	0.504
1	304584	A	G	0.565
1	304984	C	A	0.659
1	305093	G	T	0.782
1	305330	T	A	0.739
1	305362	C	A	0.772
1	305431	G	A	0.908
1	306527	C	A	0.61
1	306613	A	G	0.469
1	306663	T	C	0.418
1	307106	A	G	0.68
1	307266	T	C	0.667
1	307316	T	C	0.708
1	307847	C	A	0.36
1	308370	T	A	0.922
1	309220	C	T	0.26
1	309720	A	G	0.915
1	309721	T	G	0.845
1	310273	C	T	0.0331
1	310895	A	G	0.889
1	310925	G	A	0.891
1	310999	C	T	0.775
1	311064	C	G	0.312
1	311199	G	C	0.824
1	311279	T	C	0.243
1	311403	G	C	0.136
1	311610	A	G	0.174
1	311751	T	G	0.379
1	311769	A	G	0.599
1	313149	G	T	0.751
1	313153	G	C	0.867
1	313381	G	C	0.442
1	313645	T	A	0.813
1	314038	T	A	0.224
1	314506	G	A	0.826
1	314660	A	T	0.754
1	315105	A	T	0.423
1	315943	T	G	0.831
1	316202	G	A	0.87
1	316313	A	G	0.993
1	316941	A	T	0.625
1	317357	T	A	0.145
1	317506	G	A	0.728
1	318255	C	T	0.0465
1	319630	A	T	0.949
1	319661	T	C	0.948
1	319750	C	A	0.878
1	319962	A	T	0.829
1	319963	T	G	0.843
1	320065	C	A	0.796
1	320308	A	G	0.895
1	320474	A	G	0.491
1	320756	G	C	0.592
1	320988	T	C	0.913
1	321016	A	G	0.019
1	321057	T	A	0.351
1	321224	T	G	0.917
1	321370	A	C	0.968
1	321403	T	G	0.116
1	321615	A	T	0.622
1	321814	A	G	0.831
1	321897	G	A	0.867
1	322374	C	T	0.897
1	323469	A	G	0.692
1	323512	G	C	0.397
1	325033	T	A	0.775
1	325132	C	T	0.588
1	325219	C	A	0.696
1	325669	A	T	0.22
1	325887	G	T	0.619
1	325901	T	C	0.741
1	325958	A	C	0.909
1	326964	G	T	0.479
1	326965	A	T	0.52
1	327120	A	C	0.893
1	327241	T	C	0.336
1	327966	C	G	0.637
1	328365	A	C	0.689
1	328395	T	A	0.82
1	328445	T	A	0.347
1	328569	A	G	0.751
1	329216	G	C	0.807
1	331177	T	C	0.332
1	331269	G	A	0.668
1	331930	C	T	0.778
1	332265	A	T	0.715
1	332266	C	T	0.588
1	333482	G	C	0.669
1	333883	A	G	0.991
1	334454	A	T	0.298
1	334737	A	G	0.422
1	335469	T	A	0.128
1	335752	T	C	0.552
1	335911	T	C	0.764
1	335990	A	G	0.545
1	336311	G	A	0.409
1	336443	A	G	0.737
1	337358	G	A	0.663
1	337882	G	A	0.998
1	338139	C	T	0.933
1	338145	T	C	0.552
1	338187	A	G	0.71
1	338382	A	C	0.403
1	338744	G	T	0.335
1	339305	T	C	0.451
1	339648	T	C	0.983
1	340022	G	C	0.263
1	340025	T	A	0.263
1	340113	G	A	0.721
1	340810	A	C	0.369
1	340860	A	T	0.948
1	341196	C	T	0.288
1	341807	G	C	0.713
1	341924	C	T	0.349
1	342259	G	T	0.486
1	342299	A	T	0.399
1	342305	A	G	0.42
1	342314	G	A	0.606
1	342347	A	G	0.286
1	342375	A	G	0.635
1	342405	C	T	0.838
1	342414	G	T	0.679
1	342585	C	A	0.848
1	342620	G	A	0.939
1	342833	C	G	0.201
1	342863	G	C	0.789
1	342966	C	G	0.362
1	343056	C	T	0.647
1	343125	G	C	0.45
1	343228	C	T	0.179
1	343256	A	G	0.476
1	343294	T	C	0.741
1	343297	G	T	0.61
1	343437	A	T	0.807
1	343449	A	G	0.437
1	343711	T	C	0.477
1	344140	C	G	0.575
1	344235	T	G	0.248
1	344425	T	A	0.954
1	344559	G	A	0.917
1	344560	C	T	0.627
1	345162	A	T	0.769
1	345402	A	C	0.353
1	345504	A	G	0.927
1	345573	G	A	0.0709
1	346008	A	C	0.758
1	346016	C	T	0.298
1	346022	C	T	0.378
1	346038	A	G	0.343
1	346726	T	C	0.731
1	347128	T	G	0.814
1	347233	C	T	0.747
1	349119	C	T	0.327
1	349127	C	G	0.628
1	349197	T	G	0.882
1	349223	A	T	0.958
1	349310	A	C	0.235
1	349437	A	C	0.994
1	349547	A	T	0.8
1	349786	G	T	0.911
1	349868	A	G	0.408
1	350398	G	T	0.842
1	350432	G	T	0.944
1	350579	T	C	0.906
1	350813	T	A	0.787
1	351212	C	G	0.801
1	351229	T	A	0.776
1	351374	T	A	0.822
1	351376	G	A	0.874
1	351393	A	C	0.97
1	351711	G	A	0.735
1	351832	G	A	0.969
1	352341	C	A	0.711
1	352381	C	G	0.662
1	352391	G	C	0.333
1	352401	A	T	0.694
1	353031	T	C	0.737
1	353046	C	T	0.763
1	353106	A	T	0.819
1	353126	C	T	0.745
1	353201	T	A	0.232
1	353213	G	A	0.64
1	353230	A	C	0.844
1	353313	G	A	0.611
1	353328	C	A	0.658
1	353927	C	G	0.745
1	354413	C	G	0.939
1	354473	T	C	0.977
1	354494	A	G	0.633
1	354987	T	C	0.336
1	355066	A	T	0.796
1	355246	A	G	0.337
1	355316	C	G	0.106
1	355397	T	C	0.499
1	355976	G	A	0.491
1	356214	A	G	0.998
1	356798	C	T	0.378
1	356848	T	C	0.33
1	356907	C	G	0.962
1	356942	C	A	0.315
1	357001	T	A	0.937
1	357067	T	C	0.574
1	357082	C	T	0.172
1	357097	T	C	0.106
1	357103	T	A	0.43
1	357142	G	C	0.119
1	357328	G	A	0.806
1	357360	T	G	0.158
1	357367	T	G	0.212
1	357436	T	A	0.28
1	357449	C	T	0.385
1	357481	T	C	0.157
1	357579	G	A	0.383
1	357593	C	T	0.265
1	357683	C	T	0.043
1	357703	G	C	0.0637
1	358642	A	G	0.517
1	359155	C	T	0.555
1	359382	C	T	0.369
1	359566	G	C	0.775
1	359800	A	G	0.856
1	360798	A	G	0.78
1	360888	C	T	0.556
1	361200	C	T	0.716
1	361764	A	G	0.42
1	362150	A	C	0.478
1	362712	T	A	0.857
1	362736	A	G	0.805
1	362763	G	A	0.858
1	363374	T	A	0.34
1	363409	A	C	0.258
1	363432	C	G	0.305
1	363449	T	C	0.312
1	363479	C	G	0.266
1	363482	T	C	0.283
1	363510	A	T	0.48
1	363684	C	T	0.502
1	363817	A	T	0.539
1	363886	A	T	0.666
1	363982	A	T	0.32
1	364231	G	A	0.867
1	364291	A	C	0.741
1	365056	A	C	0.386
1	365562	C	A	0.455
1	365682	C	A	0.765
1	366656	C	T	0.642
1	367150	C	T	0.835
1	367200	T	G	0.342
1	367238	T	A	0.75
1	367383	T	C	0.743
1	367395	A	T	0.936
1	367407	A	G	0.936
1	367489	G	C	0.97
1	367698	A	G	0.509
1	367914	G	C	0.912
1	368006	G	A	0.0913
1	368476	G	A	0.699
1	368962	G	T	0.739
1	369232	C	T	0.625
1	369690	C	T	0.837
1	369706	G	T	0.825
1	369755	T	C	0.994
1	369966	T	G	0.104
1	370409	T	A	0.929
1	370990	C	T	0.686
1	371098	A	G	0.819
1	371296	T	G	0.75
1	371410	G	C	0.925
1	371484	A	T	0.711
1	372030	C	T	0.243
1	372128	T	C	0.748
1	372139	T	C	0.569
1	372300	T	G	0.721
1	372809	G	C	0.79
[truncated: 589,433+ more rows]
