# Supplementary material for: Natural variation in Arabidopsis thaliana rosette area unveils new genes involved in plant development
Source: Sci Rep. 2020 Oct 19;10:17600. doi: 10.1038/s41598-020-74723-4 (PMC7788084; doi:10.1038/s41598-020-74723-4)
Supplement: Supplementary file 3 — Supplementary Table S3 [file 41598_2020_74723_MOESM3_ESM.xlsx]

## Sheet: Supplementary_File_3
Manuscript title: Natural variation in Arabidopsis thaliana rosette area unveils new genes involved in plant development
Authors: Rubén González*, Anamarija Butković*, Mark Paul Selda Rivarez, Santiago F. Elena
Supplementary File 3. Phenotyping values of the selected mutants and the wild-type.
		area							heigth						Bolting time
		days afer sowing													day of bolting
		13	16	19	22	25	40		28	31	34	37	40
at1g75200	1	1.42	3.84	8.67	23.32	36.16	51.91	at1g75200	1	7	21.4	31.6	38	at1g75200	28
	2	1.55	3.47	9.38	23.82	38.45	37.66	at1g75201	6	20.3	31.4	37.5	43.1	at1g75200	26
	3	1.18	3.36	6.94	19.46	30.75	46.92	at1g75202	2.8	14.6	26	30.6	40.1	at1g75200	26
	4	1.66	4.28	9.29	25.26	38.75	44.83	at1g75203	5.7	19.2	28.5	35.7	41.4	at1g75200	26
	5	1.1	3.1	7.82	18.26	32.03	30.45	at1g75204		4.5	15.4	26.2	32.5	at1g75200	29
	6	1.82	4.93	11.47	33.9	29.53	47.5	at1g75205	1.2	16.3	27.7	35.3	41.3	at1g75200	26
	7	0.79	2.19	5.16	14.13	18.83	23.61	at1g75206	0.9	8.4	21.3	30.1	35.5	at1g75200	27
	8	1.08	2.75	6.66	20.72	30.58	42.72	at1g75207	0.7	5.3	17.8	28	36.2	at1g75200	28
at2g16440	1	1.12	3.16	9.34	22.04	31.39	40.52	at2g16440	1.9	11.9	24.5	33.1	36.1	at2g16440	27
	2	1.05	3.25	6.77	17.86	32.41	36.28	at2g16440	2.6	16	26.7	34.2	40.2	at2g16440	26
	3	0.77	1.94	6.12	17.15	24.29	32.01	at2g16440		3.2	15.3	25.5	33.6	at2g16440	29
	4	0.92	3.59	6.48	19.87	32.8	52.54	at2g16440		3.1	15.4	27.1	35.7	at2g16440	29
	5	0.75	1.79	4.08	11.15	17.66	31.25	at2g16440		1.2	7.6	22	30.5	at2g16440	30
	6	1.11	2.76	7.2	19.91	33.94	33.66	at2g16440	3.4	15.3	26.4	32.5	34.7	at2g16440	26
	7	1.12	3.08	7.7	21.73	30.96	23.54	at2g16440	12.6	23.5	30.2	31.4	37.7	at2g16440	25
	8	1.07	3.59	8.26	25.54	38.45	37.36	at2g16440	3.5	15	25.7	31.6	37	at2g16440	26
	9	1.02	1.99	6.33	15.98	27.51	33.73	at2g16440	2.4	13.2	23.5	30.5	35.3	at2g16440	27
	10	1.16	3.49	7.17	21.72	32.52	31.07	at2g16440	1.3	8.7	21.6	30.2	37.3	at2g16440	27
at3g61260	1	0.45	1.42	3.27	10.51	18.53	39.24	at3g61260	0.7	4.3	17.4	29	36.6	at3g61260	28
	2	0.9	2.8	7.44	15.9	25.81	33.2	at3g61260	0.9	8.4	21.2	29.4	38.1	at3g61260	28
	3	0.82	2.5	6.91	14.88	21.48	44.57	at3g61260		2.6	15	25.3	36.3	at3g61260	30
	4	0.76	1.7	4.52	9.9	20.3	35.94	at3g61260		2.3	12.9	23.5	32.6	at3g61260	30
	5	0.79	2.22	5.52	12.41	19.27	28.09	at3g61260	0.8	5.2	18.3	2	34.9	at3g61260	28
	6	0.52	1.92	4.78	12.7	23.36	41.46	at3g61260		3.6	15.3	25.7	34.7	at3g61260	29
	7	0.96	2.32	6.93	13.57	25.6	38.18	at3g61260	1.6	11.5	25.3	33.2	41.2	at3g61260	27
	8	0.63	1.83	5.66	12.65	23.2	34.12	at3g61260		2.3	12.7	24.6	34.5	at3g61260	30
	9	1.06	2.32	7.83	16.57	28.26	39.37	at3g61260	0.9	7.9	20.6	30.3	38.6	at3g61260	27
	10	0.64	1.76	4.91	11.72	25.98	26.58	at3g61260	0.8	6.2	20.1	28.4	36.5	at3g61260	28
at4g14700	1	0.81	2.8	6.1	15.41	23.6	36.07	at4g14700	0.9	6.6	20.2	28.1	34.5	at4g14700	28
	2	0.48	1.61	3.48	12.15	16.93	29.35	at4g14700			1.1	5	16	at4g14700	31
	3	0.98	2.34	6.91	14.48	27.07	41.79	at4g14700		2.7	15.6	25.8	35.9	at4g14700	29
	4	1.25	3.3	9.66	17	33.72	36.85	at4g14700	0.9	8.3	22.1	29.7	37.6	at4g14700	28
	5	0.64	2.02	4.14	11.72	21.81	46.01	at4g14700		2.1	13.4	24.7	31.6	at4g14700	29
	6	1.33	3.06	7.24	18.16	30.27	33.15	at4g14700	1.6	14	26.4	33.2	41.2	at4g14700	27
	7	0.64	1.95	5.91	14.28	18.27	34.18	at4g14700		1.1	5.9	18.6	27.4	at4g14700	30
	8	1.02	4.07	8.95	17.42	30.63	46.2	at4g14700	1.3	9.9	23.6	33	36.4	at4g14700	27
	9	0.89	3.16	6.31	14.4	23.25	26.46	at4g14700	1.1	6.5	19.8	27.6	36.4	at4g14700	28
at4g14713	1	1.07	2.94	7.24	18.26	37.43	40.89	at4g14713	0.7	6.1	18.3	27.6	34.3	at4g14713	28
	2	0.91	2.1	6.15	15.6	26.43	32.83	at4g14713		1.7	11	23	30.2	at4g14713	30
	3	0.79	1.74	4.76	9.73	19.37	33.84	at4g14713			3.4	15.2	24.6	at4g14713	31
	4	0.9	2.72	5.17	11.04	24.23	41.6	at4g14713		1.8	10.2	22.4	30.5	at4g14713	30
	5	1.12	2.93	7.1	13.32	27.34	38.83	at4g14713	0.9	6.2	17.6	28	36.1	at4g14713	28
	6	0.82	1.92	4.64	11.55	24.86	44.72	at4g14713		2.6	13.5	24.9	33.7	at4g14713	29
	7	0.91	2.15	5.56	13.55	24.93	38.19	at4g14713		1.4	9	20.4	29.2	at4g14713	30
	8	0.75	1.89	4.69	12.42	27.52	40.38	at4g14713		0.8	6.4	19.8	27.2	at4g14713	30
	9	1.02	2.49	5.07	14.03	27.91	39.69	at4g14713	0.9	6.6	18.7	29.6	38.2	at4g14713	28
	10	0.91	1.99	5.78	10.04	23.03	30.77	at4g14713		1	9.5	21.1	29.9	at4g14713	30
at4g34000	1	1.12	3.32	8.11	16.33	37.1	34.04	at4g34000	1.4	10.3	23.5	33.6	35.6	at4g34000	28
	2	1.5	4.58	9.95	17.82	43.21	36.55	at4g34000	2.6	15.3	27.6	32.4	36.5	at4g34000	26
	3	1.09	3.76	5.76	16.35	32.89	37.66	at4g34000	1.9	12.2	25.2	33.9	40.7	at4g34000	27
	4	1.34	3.1	7.72	17.71	40.21	37.92	at4g34000	1.5	10	23.6	31.9	36.9	at4g34000	27
	5	1.61	4.81	10	23.1	46.5	44.33	at4g34000	1.8	12.2	25.4	33.7	38.2	at4g34000	27
	6	1.26	3.39	6.87	16.89	37.89	43.96	at4g34000		2.9	15.1	27	34.6	at4g34000	29
	7	1.01	3.13	6.56	16.04	32.7	43.17	at4g34000	1	6.5	20.3	28.5	36.4	at4g34000	28
	8	1.04	3.22	7.17	16.47	32.28	48.34	at4g34000	0.9	5.1	18.4	28.6	37.4	at4g34000	28
Col-0	1	1.02	2.68	7.8	17.83	27.41	45.12	Col-0	3	15.2	27.1	34.2	41.2	Col-0	26
	2	1.25	4.19	12.2	22.6	41.74	50.24	Col-0	2.7	14.3	26.9	33.9	39.6	Col-0	26
	3	1.07	3.1	10.54	22.58	37.9	42.35	Col-0	1.4	10.6	23.6	31.7	39.4	Col-0	27
	4	0.95	3.46	11.28	19.88	33.89	54.28	Col-0	1.6	10.7	22.1	30.5	40.8	Col-0	27
	5	1.09	3.12	10.88	17.58	30.84	42.69	Col-0	1.7	11.8	24.9	32.9	41.1	Col-0	27
	6	1.04	2.61	7.49	18.71	34.95	38.95	Col-0	1.5	11.3	23	31.5	38.5	Col-0	27
	7	1.17	4.5	10.94	23.49	44.66	44.92	Col-0	1.9	12.6	24.4	33.2	41.5	Col-0	27
	8	0.99	2.77	6.72	16.12	34.03	39.57	Col-0	2.9	14.5	25.2	32.4	41.3	Col-0	26
	9	1.03	3.48	7.1	16.48	37.94	40.53	Col-0	2.2	13.3	24.6	32.6	38.6	Col-0	26
	10	1.07	3.29	8.15	19.3	35.82	45.27	Col-0	1.6	11.8	23.9	33.1	40.1	Col-0	27
